# Supplementary material for: Genome-scale modeling and transcriptome analysis of Leuconostoc mesenteroides unravel the redox governed metabolic states in obligate heterofermentative lactic acid bacteria
Source: Sci Rep. 2017 Nov 16;7:15721. doi: 10.1038/s41598-017-16026-9 (PMC5691038; doi:10.1038/s41598-017-16026-9)
Supplement: Supplementary file 2 — Dataset 1 [file 41598_2017_16026_MOESM2_ESM.xlsx]

## Sheet: Content
Sheet	Content
S-1	Metabolic and Exchange Reactions, Gene-Protein-Reaction (GPR) associations, Subsystems and Flux upper and lower bounds used part of iLME620. Note that the reversibilty was adjudged based on the thermodynamic information at pH 7.2 and 1mM metabolite concetrations obtained in the corresponding references provided. Heuristics was used to assess the reaction reversibility for those for which the ther…
S-2	Metabolites and their neutral and charged formulas used part of iLME620. Charges were based on the information obtained from MetaCyc database
S-3	Important reactions added/removed to the network during Gap-filling based on literature, biochemical and genetic evidences
S-4	Biomass reaction assembly. This sheet provides a detailed macromolecular composition and their breakdown used in the biomass equation of iLME620
S-5	Amino acid auxotrophy predictions
S-6	Vitamin auxotrophy predictions
S-7	Fermentable carbon source phenotyping
S-8	Comparison of in silico amino acid uptake rates with amino acyl tRNA synthetase fluxes
S-9	Differentially expressed pathways based on Wilcoxon signed-rank test
S-10	Identification of transcriptional, post-transcriptional and metabolically regulated reactions

## Sheet: S-1
S-1. Reactions in iLME620
Rxn name	Rxn description	Formula	Gene-reaction association	Subsystem	LB	UB	Objective	Reversibility	Reference for thermodynamic information
biomass_LME	biomass equation LME specific	0.00009362 DNA_LME[c] + 0.00022797 RNA_LME[c] + 0.00001486 LTA_LME[c] + 0.11907 peptido4_LME[c] + 0.00268705 PROT_LME[c] + 0.00011235 CRB_LME[c] + 0.00002063 PLIP_LME[c] + 0.00002076 GLIP_LME[c] + 13.613 h2o[c] + 13.613 atp[c] + 0.0002 coa[c] + 0.002 nad[c] + 1e-05 thglu3[c] + 1e-05 thmmp[c] + 0.0002 udcpdp[c] + 1e-05 ribflv[c] + 1e-05 btn[c] + 1e-05 pdx5p[c] -> 13.613 adp[c] + 13.613 h[c] + 13.6…		Biomass synthesis	0	1000	1	Forward only	Heuristics
CRBS	Total carbohydrate LME specific	5.5 udpg[c] + udpgal[c] + 5.6 dtdprmn[c] -> 0.001 CRB_LME[c] + 6.5 udp[c] + 5.6 dtdp[c]		Biomass synthesis	0	1000	0	Forward only	Heuristics
PROTS	Protein synthesis LME	0.306 atp[c] + 3.306 h2o[c] + 3 gtp[c] + 0.1279373 alatrna[c] + 0.0553898 argtrna[c] + 0.0295614 asntrna[c] + 0.0295614 asptrna[c] + 0.0170965 cystrna[c] + 0.0395466 glntrna[c] + 0.0395466 glutrna[c] + 0.0946807 glytrna[c] + 0.0406744 histrna[c] + 0.0496418 iletrna[c] + 0.0697773 leutrna[c] + 0.1518688 lystrna[c] + 0.0202822 mettrna[c] + 0.0504487 phetrna[c] + 0.0350904 protrna[c] + 0.0332657 ser…		Biomass synthesis	0	1000	0	Forward only	Heuristics
RNAS	RNA Synthesis LME	0.662 atp[c] + 0.4 h2o[c] + 0.322 gtp[c] + 0.2 ctp[c] + 0.216 utp[c] -> 0.001 RNA_LME[c] + 0.4 adp[c] + 0.4 h[c] + 0.4 pi[c] + ppi[c]		Biomass synthesis	0	1000	0	Forward only	Heuristics
DNAS	DNA Synthesis LME	1.372 atp[c] + 1.372 h2o[c] + 0.311 datp[c] + 0.189 dctp[c] + 0.189 dgtp[c] + 0.311 dttp[c] -> 0.001 DNA_LME[c] + 1.372 adp[c] + 1.372 h[c] + 1.372 pi[c] + ppi[c]		Biomass synthesis	0	1000	0	Forward only	Heuristics
PHOSLIP	Phoshpholipid synthesis LME	0.00028767 pgp_LME[c] + 0.00064688 clpn_LME[c] + 0.00006545 lpg_LME[c] -> 0.001 PLIP_LME[c]		Biomass synthesis	0	1000	0	Forward only	Heuristics
GLYLIP	Glycolipid synthesis LME	0.000883382 dgdag_LME[c] + 0.000116618 mgdag_LME[c] -> 0.001 GLIP_LME[c]		Biomass synthesis	0	1000	0	Forward only	Heuristics
ALCD19	alcohol dehydrogenase (glycerol)	h[c] + glyald[c] + nadh[c] <=> nad[c] + glyc[c]	(LEUM_0146 or LEUM_1919)	Not in pathways	-1000	1000	0	Reversible	[1]
ALCD2x	alcohol dehydrogenase (ethanol: NAD)	nad[c] + etoh[c] <=> h[c] + nadh[c] + acald[c]	(LEUM_0146 or LEUM_1919)	Pyruvate metabolism	-1000	1000	0	Reversible	[3]
ALCD2MB	alcohol dehydrogenase (2-Methylbutanol)	nad[c] + 2mbol[c] <=> h[c] + nadh[c] + 2mbal[c]	(LEUM_0146 or LEUM_1919)	Not in pathways	-1000	1000	0	Reversible	No data available
ALCDIB	alcohol dehydrogenase (Isobutanol)	nad[c] + ibut[c] <=> h[c] + nadh[c] + ibutld[c]	(LEUM_0146 or LEUM_1919)	Valine, leucine and isoleucine degradation	-1000	1000	0	Reversible	No data available
3OAR40	3-oxoacyl-[acyl-carrier-protein] reductase (n-C4:0)	h[c] + actACP[c] + nadph[c] <=> 3hbACP[c] + nadp[c]	(LEUM_0936 or LEUM_0313 or LEUM_1239)	Fatty acid biosynthesis	-1000	1000	0	Reversible	[2]
3OAR60	3-oxoacyl-[acyl-carrier-protein] reductase (n-C6:0)	h[c] + nadph[c] + 3ohexACP[c] <=> nadp[c] + 3hhexACP[c]	(LEUM_0936 or LEUM_0313 or LEUM_1239)	Fatty acid biosynthesis	-1000	1000	0	Reversible	[2]
3OAR80	3-oxoacyl-[acyl-carrier-protein] reductase (n-C8:0)	h[c] + nadph[c] + 3ooctACP[c] <=> nadp[c] + 3hoctACP[c]	(LEUM_0936 or LEUM_0313 or LEUM_1239)	Fatty acid biosynthesis	-1000	1000	0	Reversible	[2]
3OAR100	3-oxoacyl-[acyl-carrier-protein] reductase (n-C10:0)	h[c] + nadph[c] + 3odecACP[c] <=> nadp[c] + 3hdecACP[c]	(LEUM_0936 or LEUM_0313 or LEUM_1239)	Fatty acid biosynthesis	-1000	1000	0	Reversible	[2]
3OAR120	3-oxoacyl-[acyl-carrier-protein] reductase (n-C12:0)	h[c] + nadph[c] + 3oddecACP[c] <=> nadp[c] + 3hddecACP[c]	(LEUM_0936 or LEUM_0313 or LEUM_1239)	Fatty acid biosynthesis	-1000	1000	0	Reversible	[2]
3OAR121	3-oxoacyl-[acyl-carrier-protein] reductase (n-C12:1)	h[c] + nadph[c] + 3oddec5eACP[c] <=> nadp[c] + 3hddec5eACP[c]	(LEUM_0936 or LEUM_0313 or LEUM_1239)	Fatty acid biosynthesis	-1000	1000	0	Reversible	[2]
3OAR140	3-oxoacyl-[acyl-carrier-protein] reductase (n-C14:0)	h[c] + nadph[c] + 3omrsACP[c] <=> nadp[c] + 3hmrsACP[c]	(LEUM_0936 or LEUM_0313 or LEUM_1239)	Fatty acid biosynthesis	-1000	1000	0	Reversible	[2]
3OAR160	3-oxoacyl-[acyl-carrier-protein] reductase (n-C16:0)	h[c] + nadph[c] + 3opalmACP[c] <=> nadp[c] + 3hpalmACP[c]	(LEUM_0936 or LEUM_0313 or LEUM_1239)	Fatty acid biosynthesis	-1000	1000	0	Reversible	[2]
3OAR180	3-oxoacyl-[acyl-carrier-protein] reductase (n-C18:0)	h[c] + nadph[c] + 3ooctdACP[c] <=> nadp[c] + 3hoctaACP[c]	(LEUM_0936 or LEUM_0313 or LEUM_1239)	Fatty acid biosynthesis	-1000	1000	0	Reversible	[2]
3OAR141	3-oxoacyl-[acyl-carrier-protein] reductase (n-C14:1)	h[c] + nadph[c] + 3ocmrs7eACP[c] <=> nadp[c] + 3hcmrs7eACP[c]	(LEUM_0936 or LEUM_0313 or LEUM_1239)	Fatty acid biosynthesis	-1000	1000	0	Reversible	[2]
3OAR161	3-oxoacyl-[acyl-carrier-protein] reductase (n-C16:1)	h[c] + nadph[c] + 3ocpalm9eACP[c] <=> nadp[c] + 3hcpalm9eACP[c]	(LEUM_0936 or LEUM_0313 or LEUM_1239)	Fatty acid biosynthesis	-1000	1000	0	Reversible	[2]
3OAR181	3-oxoacyl-[acyl-carrier-protein] reductase (n-C18:1)	h[c] + nadph[c] + 3ococtd9eACP[c] <=> nadp[c] + 3hcoctd9eACP[c]	(LEUM_0936 or LEUM_0313 or LEUM_1239)	Fatty acid biosynthesis	-1000	1000	0	Reversible	[2]
3OAR181v	3-oxoacyl-[acyl-carrier-protein] reductase (n-C18:1)	h[c] + nadph[c] + 3ocvac11eACP[c] -> nadp[c] + 3hcvac11eACP[c]	(LEUM_0936 or LEUM_0313 or LEUM_1239)	Fatty acid biosynthesis	0	1000	0	Forward only	Heuristics
MNTLD	Mannitol dehydrogenase	h[c] + nadh[c] + fru[c] -> nad[c] + mantl[c]	LEUM_0603	Fructose and mannose metabolism	0	1000	0	Forward only	Heuristics
THRD	L-threonine dehydrogenase	nad[c] + thr-L[c] <=> 2 h[c] + nadh[c] + 2aobut[c]	(LEUM_0603 or LEUM_0912)	Glycine, serine and threonine metabolism	-1000	1000	0	Reversible	[3]
DGC3D	2-deoxy-D-gluconate 3-dehydrogenase	nad[c] + 2dglcn[c] <=> h[c] + nadh[c] + 3ddgc[c]	LEUM_0922	Pentose and glucuronate interconversions	-1000	1000	0	Reversible	No data available
TDPDRR	dTDP-4-dehydrorhamnose reductase	h[c] + nadph[c] + dtdp4d6dm[c] -> dtdprmn[c] + nadp[c]	LEUM_1420	Polyketide sugar unit biosynthesis	0	1000	0	Forward only	[3]
UAPGR	UDP-N-acetylenolpyruvoylglucosamine reductase	nadp[c] + uamr[c] <=> h[c] + nadph[c] + uaccg[c]	LEUM_1570	Amino sugar and nucleotide sugar metabolism	-1000	0	0	Reverse only	[1]
DPR	2-dehydropantoate 2-reductase	h[c] + nadph[c] + 2dhp[c] <=> nadp[c] + pant-R[c]	(LEUM_0258 or LEUM_1477)	Pantothenate and CoA biosynthesis	-1000	1000	0	Reversible	[3]
APRAUR	5-amino-6-(5-phosphoribosylamino)uracil reductase	h[c] + nadph[c] + 5apru[c] <=> nadp[c] + 5aprbu[c]	LEUM_0822	Riboflavin metabolism	-1000	1000	0	Reversible	[1]
IMPD	IMP dehydrogenase	h2o[c] + nad[c] + imp[c] <=> h[c] + nadh[c] + xmp[c]	LEUM_0645	Purine and pyrimidine metabolism	-1000	1000	0	Reversible	[3]
HISTD	histidinol dehydrogenase	h2o[c] + 2 nad[c] + histd[c] -> 3 h[c] + 2 nadh[c] + his-L[c]	LEUM_1554	Histidine metabolism	0	1000	0	Forward only	[3]
SHK3D	shikimate dehydrogenase	h[c] + nadph[c] + 3dhsk[c] <=> nadp[c] + skm[c]	LEUM_1168	Phenylalanine, tyrosine and tryptophan biosynthesis	-1000	1000	0	Reversible	[3]
LDH_L	(S)-Lactate:NAD+ oxidoreductase	h[c] + nadh[c] + pyr[c] <=> nad[c] + lac-L[c]	LEUM_2043	Heterolactic fermentation	-1000	1000	0	Reversible	[1]
DKGLCNR1	2,5-didehydrogluconate reductase	h[c] + nadph[c] + 25dkglcn[c] <=> nadp[c] + 2dhguln[c]	LEUM_0868	Alternate Carbon Metabolism	-1000	1000	0	Reversible	[2]
LDH_D	D-lactate dehydrogenase	h[c] + nadh[c] + pyr[c] <=> nad[c] + lac-D[c]	(LEUM_0373 or LEUM_1756 or LEUM_1837 or LEUM_2043)	Pyruvate metabolism	-1000	1000	0	Reversible	[3]
SHK3D2	shikimate:NAD+ 3-oxidoreductase	h[c] + nadh[c] + 3dhsk[c] -> nad[c] + skm[c]	LEUM_1168	Phenylalanine, tyrosine and tryptophan biosynthesis	0	1000	0	Forward only	Heuristics
HPYRRx	glycerate dehydrogenase	h[c] + nadh[c] + hpyr[c] <=> nad[c] + glyc-R[c]	LEUM_0970	Glycine, serine and threonine metabolism	-1000	1000	0	Reversible	[2]
MDH2	malate dehydrogenase	nadp[c] + mal-L[c] <=> h[c] + nadph[c] + oaa[c]	LEUM_1005	Not in pathways	-1000	1000	0	Reversible	[2]
HSDx	homoserine dehydrogenase (NADH)	h[c] + nadh[c] + aspsa[c] -> nad[c] + hom-L[c]	LEUM_0786	Lysine biosynthesis	0	1000	0	Forward only	[3]
HSDy	homoserine dehydrogenase (NADPH)	h[c] + nadph[c] + aspsa[c] <=> nadp[c] + hom-L[c]	LEUM_0786	Lysine biosynthesis	-1000	1000	0	Reversible	[1]
ACTD	(R)-acetoin dehydrogenase	h[c] + nadh[c] + diacet[c] <=> nad[c] + actn-R[c]	(LEUM_0117 or LEUM_0145 or LEUM_0912 or LEUM_1148)	Butanoate metabolism	-1000	1000	0	Reversible	No data available
HIBDkt	3-hydroxyisobutyrate dehydrogenase	nad[c] + 3hisob[c] <=> h[c] + nadh[c] + mmtsa[c]	LEUM_2069	Valine, leucine and isoleucine degradation	-1000	1000	0	Reversible	[3]
HMGCOAR	Hydroxymethylglutaryl CoA reductase	2 h[c] + 2 nadph[c] + hmgcoa[c] <=> coa[c] + 2 nadp[c] + mev-R[c]	LEUM_0335	Terpenoid backbone biosynthesis	-1000	1000	0	Reversible	[2]
MDH	malate dehydrogenase	nad[c] + mal-L[c] <=> h[c] + nadh[c] + oaa[c]	(LEUM_0076 or LEUM_1005)	Mixed acid fermentation	-1000	1000	0	Reversible	[3]
BTDD-RR	(R,R)-butanediol dehydrogenase	nad[c] + btd-RR[c] <=> h[c] + nadh[c] + actn-R[c]	(LEUM_0117 or LEUM_0145 or LEUM_0912 or LEUM_1148)	Butanoate metabolism	-1000	1000	0	Reversible	[1]
ME2	malic enzyme (NADP)	nadp[c] + mal-L[c] -> nadph[c] + pyr[c] + co2[c]	LEUM_1005	Pyruvate metabolism	0	1000	0	Forward only	[3]
ICDHy	isocitrate dehydrogenase (NADP)	nadp[c] + isocit[c] <=> nadph[c] + co2[c] + akg[c]	LEUM_2031	Citrate cycle	-1000	1000	0	Reversible	[3]
GND	phosphogluconate dehydrogenase	nadp[c] + 6pgc[c] <=> nadph[c] + co2[c] + ru5p-D[c]	(LEUM_0551 or LEUM_0924)	Heterolactic fermentation	-1000	1000	0	Reversible	[2]
G6PBDH	beta-D-Glucose-6-phosphate:NADP+ 1-oxoreductase	nadp[c] + g6p-B[c] <=> h[c] + nadph[c] + 6pgl[c]	LEUM_2016	Heterolactic fermentation	-1000	0	0	Reverse only	[2]
G6PDHy	glucose 6-phosphate dehydrogenase	nadp[c] + g6p[c] <=> h[c] + nadph[c] + 6pgl[c]	LEUM_2016	Heterolactic fermentation	-1000	1000	0	Reversible	No data available
MMNOR	(2R,3S)-3-methylmalate:NAD+ oxidoreductase	nad[c] + De3mmale[c] <=> nadh[c] + co2[c] + 2obut[c]	(LEUM_2031 or LEUM_1954)	Valine, leucine and isoleucine biosynthesis	-1000	1000	0	Reversible	[3]
OMCDC	3-isopropylmalate dehydrogenase	h[c] + 3c4mop[c] <=> co2[c] + 4mop[c]	(LEUM_2031 or LEUM_1954)	Valine, leucine and isoleucine biosynthesis	-1000	1000	0	Reversible	[1]
IPMD	3-isopropylmalate dehydrogenase	nad[c] + 3c2hmp[c] <=> h[c] + nadh[c] + 3c4mop[c]	(LEUM_2031 or LEUM_1954)	Valine, leucine and isoleucine biosynthesis	-1000	1000	0	Reversible	[3]
KARA2	ketol-acid reductoisomerase (2-Aceto-2-hydroxybutanoate)	h[c] + nadph[c] + 2ahbut[c] <=> nadp[c] + 23dhmp[c]	LEUM_1957	Valine, leucine and isoleucine biosynthesis	-1000	1000	0	Reversible	[3]
KARA1	2,3-Dihydroxy-3-methylbutanoate:NADP+ oxidoreductase (isomerizing)	h[c] + nadph[c] + alac-S[c] <=> nadp[c] + 23dhmb[c]	LEUM_1957	Pantothenate and CoA biosynthesis	-1000	1000	0	Reversible	[3]
MVNOR	(R)-Mevalonate:NAD+ oxidoreductase (CoA-acetylating)	coa[c] + 2 nad[c] + mev-R[c] -> 2 h[c] + 2 nadh[c] + hmgcoa[c]	LEUM_0335	Terpenoid backbone biosynthesis	0	1000	0	Forward only	Heuristics
AALDH	aryl-alcohol dehydrogenase	h[c] + nadh[c] + pacald[c] <=> nad[c] + pea[c]	(LEUM_2012 or LEUM_2010 or LEUM_0699 or LEUM_1083 or LEUM_1315 or LEUM_0842)	Not in pathways	-1000	1000	0	Reversible	No data available
G3PD1	glycerol-3-phosphate dehydrogenase (NAD)	h[c] + nadh[c] + dhap[c] <=> nad[c] + glyc3p[c]	LEUM_0598	Glycerophospholipid metabolism	-1000	1000	0	Reversible	[1]
G3PD2	sn-Glycerol-3-phosphate:NADP+ 2-oxidoreductase	h[c] + nadph[c] + dhap[c] <=> nadp[c] + glyc3p[c]	LEUM_0598	Glycerophospholipid metabolism	-1000	1000	0	Reversible	[2]
PGCD	phosphoglycerate dehydrogenase	nad[c] + 3pg[c] <=> h[c] + nadh[c] + 3php[c]	LEUM_1463	Glycine, serine and threonine metabolism	-1000	1000	0	Reversible	[3]
LDH_D2	D-lactate dehydrogenase	lac-D[c] + focytc[c] <=> pyr[c] + ficytc[c] + 2 h[c]	LEUM_2043	Alternate Carbon Metabolism	-1000	0	0	Reverse only	[2]
LDH_D4	D-lactate dehydrogenase	lac-D[c] + mqn7[c] -> pyr[c] + mql7[c]	LEUM_2043	Alternate Carbon Metabolism	0	0	0	Forward only	Heuristics
CYTBD	cytochrome bd-type quinol oxidase, subunit 1	2 ubq8h2[c] + o2[c] <=> 2 h2o[c] + 2 ubq8[c]	LEUM_0560	Not in pathways	-1000	0	0	Reverse only	[2]
NPR	NADH peroxidase	h[c] + nadh[c] + h2o2[c] -> 2 h2o[c] + nad[c]	LEUM_0104	Not in pathways	0	1000	0	Forward only	Heuristics
NOX1	NADH oxidase H2O2 forming	h[c] + nadh[c] + o2[c] -> h2o2[c] + nad[c]	LEUM_0104	Not in pathways	0	0	0	Forward only	Heuristics
CCP	ferrocytochrome-c:hydrogen-peroxide oxidoreductase	2 focytc[c] + h2o2[c] + 2 h[c] <=> 2 h2o[c] + 2 ficytc[c]	LEUM_1952	Not in pathways	-1000	1000	0	Reversible	No data available
GTHP	glutathione:hydrogen-peroxide oxidoreductase	h2o2[c] + 2 gthrd[c] <=> 2 h2o[c] + gthds[c]	LEUM_0007	Glutathione metabolism	-1000	1000	0	Reversible	[3]
RNDR1	ribonucleoside-diphosphate reductase (ADP)	adp[c] + trdrd[c] -> h2o[c] + dadp[c] + trdox[c]	(LEUM_0254 and LEUM_0256)	Purine and pyrimidine metabolism	0	1000	0	Forward only	[1]
RNDR4	ribonucleoside-diphosphate reductase (UDP)	h2o[c] + trdox[c] + dudp[c] <=> udp[c] + trdrd[c]	(LEUM_0254 and LEUM_0256)	Purine and pyrimidine metabolism	-1000	0	0	Reverse only	[1]
RNDR2	ribonucleoside-diphosphate reductase (GDP)	gdp[c] + trdrd[c] -> h2o[c] + trdox[c] + dgdp[c]	(LEUM_0254 and LEUM_0256)	Purine and pyrimidine metabolism	0	1000	0	Forward only	[1]
RNDR3	ribonucleoside-diphosphate reductase (CDP)	trdrd[c] + cdp[c] <=> h2o[c] + trdox[c] + dcdp[c]	(LEUM_0254 and LEUM_0256)	Purine and pyrimidine metabolism	-1000	1000	0	Reversible	[1]
RNTR1	ribonucleoside-triphosphate reductase	atp[c] + trdrd[c] -> h2o[c] + datp[c] + trdox[c]	(LEUM_1538 or LEUM_1539)	Purine and pyrimidine metabolism	0	1000	0	Forward only	Heuristics
RNTR2	ribonucleoside-triphosphate reductase	gtp[c] + trdrd[c] -> h2o[c] + dgtp[c] + trdox[c]	(LEUM_1538 or LEUM_1539)	Purine and pyrimidine metabolism	0	1000	0	Forward only	Heuristics
RNTR3	ribonucleoside-triphosphate reductase	ctp[c] + trdrd[c] <=> h2o[c] + dctp[c] + trdox[c]	(LEUM_1538 or LEUM_1539)	Purine and pyrimidine metabolism	-1000	1000	0	Reversible	No data available
RNTR4	ribonucleoside-triphosphate reductase	utp[c] + trdrd[c] <=> h2o[c] + trdox[c] + dutp[c]	(LEUM_1538 or LEUM_1539)	Purine and pyrimidine metabolism	-1000	1000	0	Reversible	No data available
ACALD	acetaldehyde dehydrogenase (acetylating)	h[c] + nadh[c] + accoa[c] <=> coa[c] + nad[c] + acald[c]	LEUM_0146	Pyruvate metabolism	-1000	1000	0	Reversible	[2]
BUTALD	butyraldehyde:NAD+ oxidoreductase (CoA-acetylating)	h[c] + nadh[c] + btcoa[c] <=> coa[c] + nad[c] + btal[c]	LEUM_0146	Butanoate metabolism	-1000	1000	0	Reversible	No data available
ASAD	aspartate-semialdehyde dehydrogenase	pi[c] + nadp[c] + aspsa[c] <=> h[c] + nadph[c] + 4pasp[c]	LEUM_1940	Lysine biosynthesis	-1000	1000	0	Reversible	[1]
GAPD	glyceraldehyde-3-phosphate dehydrogenase	nad[c] + pi[c] + g3p[c] <=> h[c] + nadh[c] + 13dpg[c]	LEUM_0305	Glycolysis / Gluconeogenesis	-1000	1000	0	Reversible	[3]
E4PD	erythrose-4-phosphate dehydrogenase	nad[c] + h2o[c] + e4p[c] <=> 2 h[c] + nadh[c] + et4p[c]	LEUM_0305	Vitamin B6 metabolism	-1000	1000	0	Reversible	[2]
E4TPD	erythronate-4-phosphate dehydrogenase	nad[c] + et4p[c] -> h[c] + nadh[c] + ohpb[c]		Vitamin B6 metabolism	0	1000	0	Forward only	Heuristics
SSALx	Succinate-semialdehyde:NAD+ oxidoreductase	h2o[c] + nad[c] + sucsal[c] <=> 2 h[c] + nadh[c] + succ[c]	(LEUM_1090 or LEUM_0488)	Alanine, aspartate and glutamate metabolism	-1000	1000	0	Reversible	[3]
SSALy	succinate-semialdehyde dehydrogenase (NADP)	h2o[c] + nadp[c] + sucsal[c] <=> 2 h[c] + nadph[c] + succ[c]	(LEUM_1090 or LEUM_0488)	4-aminobutyrate degradation	-1000	1000	0	Reversible	[1]
AGPR	N-acetyl-g-glutamyl-phosphate reductase	pi[c] + nadp[c] + acg5sa[c] <=> h[c] + nadph[c] + acg5p[c]	LEUM_0060	Arginine and proline metabolism	-1000	1000	0	Reversible	[3]
G5SADs	Spontaneous reaction	glu5sa[c] -> h2o[c] + h[c] + 1pyr5c[c]		Arginine and proline metabolism	0	1000	0	Forward only	[1]
G5SD	glutamate-5-semialdehyde dehydrogenase	h[c] + nadph[c] + glu5p[c] <=> pi[c] + nadp[c] + glu5sa[c]	LEUM_0295	Arginine and proline metabolism	-1000	1000	0	Reversible	[3]
PYROX	pyruvate oxidase	h[c] + pi[c] + pyr[c] + o2[c] -> co2[c] + h2o2[c] + actp[c]	LEUM_0977	Not in pathways	0	1000	0	Forward only	Heuristics
PDHa	pyruvate dehydrogenase (acetyl-transferring)	lpam[c] + h[c] + pyr[c] -> co2[c] + adhlam[c]	(LEUM_0737 and LEUM_0738)	Pyruvate metabolism	0	1000	0	Forward only	Heuristics
pdh	pyr DH	coa[c] + nad[c] + pyr[c] <=> nadh[c] + co2[c] + accoa[c]	(LEUM_0737 and LEUM_0738)	Glycolysis / Gluconeogenesis	-1000	1000	0	Reversible	[2]
ASR	arsenate reductase (glutaredoxin)	2 h[c] + 2 gthrd[c] + arsna[c] <=> h2o[c] + gthds[c] + arsni2[c]	LEUM_1704	Not in pathways	-1000	1000	0	Reversible	[2]
PPND	prephenate dehydrogenase	nad[c] + pphn[c] <=> nadh[c] + co2[c] + 34hpp[c]	LEUM_1163	Phenylalanine, tyrosine and tryptophan biosynthesis	-1000	1000	0	Reversible	[3]
DHDPRy	dihydrodipicolinate reductase (NADPH)	h[c] + nadph[c] + 23dhdp[c] <=> nadp[c] + thdp[c]	LEUM_0671	Lysine biosynthesis	-1000	1000	0	Reversible	[1]
DHDPRx	2,3,4,5-Tetrahydrodipicolinate:NAD+ oxidoreductase	h[c] + nadh[c] + 23dhdp[c] <=> nad[c] + thdp[c]	LEUM_0671	Lysine biosynthesis	-1000	1000	0	Reversible	[3]
FRD2	fumarate reductase, flavoprotein subunit	mql7[c] + fum[c] <=> mqn7[c] + succ[c]	LEUM_0098	Mixed acid fermentation	-1000	1000	0	Reversible	[2]
DPPFOR2	4,4'-diapophytoene:FAD oxidoreductase	dpptn[c] + 4 fad[c] + 4 h[c] <=> dplcpn[c] + 4 fadh2[c]	LEUM_1046	Not in pathways	-1000	1000	0	Reversible	No data available
DHORFOR_S	(S)-dihydroorotate:fumarate oxidoreductase	fum[c] + dhor-S[c] <=> succ[c] + orot[c]	LEUM_1279	Purine and pyrimidine metabolism	-1000	1000	0	Reversible	[3]
GLUSy	glutamate synthase (NADPH)	h[c] + nadph[c] + akg[c] + gln-L[c] <=> nadp[c] + 2 glu-L[c]	(LEUM_0818 and LEUM_0819)	Alanine, aspartate and glutamate metabolism	-1000	1000	0	Reversible	[3]
GLUSx	L-glutamate:NAD+ oxidoreductase (transaminating)	h[c] + nadh[c] + akg[c] + gln-L[c] -> nad[c] + 2 glu-L[c]	(LEUM_0818 and LEUM_0819)	Alanine, aspartate and glutamate metabolism	0	1000	0	Forward only	Heuristics
ASPO6	L-aspartate oxidase	o2[c] + asp-L[c] -> h[c] + h2o2[c] + iasp[c]	LEUM_0098	Alanine, aspartate and glutamate metabolism	0	1000	0	Forward only	[1]
ASPO1	L-aspartate oxidase	h2o[c] + o2[c] + asp-L[c] -> oaa[c] + h2o2[c] + nh4[c]	LEUM_0098	Alanine, aspartate and glutamate metabolism	0	1000	0	Forward only	Heuristics
GLYS	glycine synthase	nad[c] + thf[c] + gly[c] <=> nadh[c] + co2[c] + mlthf[c] + nh4[c]	LEUM_0740	Folate metabolism	-1000	1000	0	Reversible	[3]
MTHFD2i	methylenetetrahydrofolate dehydrogenase (NAD)	nadp[c] + mlthf[c] -> nadph[c] + methf[c]	LEUM_0460	Folate metabolism	0	1000	0	Forward only	Heuristics
P5CRx	L-Proline:NAD+ 5-oxidoreductase	2 h[c] + nadh[c] + 1pyr5c[c] <=> nad[c] + pro-L[c]	LEUM_1864	Arginine and proline metabolism	-1000	1000	0	Reversible	[3]
P5CR	pyrroline-5-carboxylate reductase	2 h[c] + nadph[c] + 1pyr5c[c] <=> nadp[c] + pro-L[c]	LEUM_1864	Arginine and Proline Metabolism	-1000	1000	0	Reversible	[1]
MTHFR2	5,10-methylenetetrahydrofolate reductase (NADH)	h[c] + nadh[c] + mlthf[c] <=> nad[c] + 5mthf[c]	LEUM_1795	Folate metabolism	-1000	1000	0	Reversible	[2]
MTHFR3	5,10-methylenetetrahydrofolate reductase (NADH)	h[c] + nadph[c] + mlthf[c] -> nadp[c] + 5mthf[c]	LEUM_1795	Folate metabolism	0	1000	0	Forward only	[3]
DHFR	dihydrofolate reductase	h[c] + nadph[c] + dhf[c] <=> thf[c] + nadp[c]	LEUM_0757	Folate metabolism	-1000	1000	0	Reversible	[3]
FOLR2	Dihydrofolate:NADP+ oxidoreductase	nadph[c] + fol[c] -> nadp[c] + dhf[c]	LEUM_0757	Folate metabolism	0	1000	0	Forward only	Heuristics
NFOR	NADH:flavin oxidoreductase	nad[c] + fmnh2[c] <=> 2 h[c] + nadh[c] + fmn[c]	(LEUM_0233 or LEUM_1866 or LEUM_2008)	Not in pathways	-1000	1000	0	Reversible	No data available
PMPS	phosphomethylpyrimidine synthase	air[c] + amet[c] -> 3 h[c] + met-L[c] + for[c] + dad-5[c] + co[c] + 4ampm[c]		Thiamine metabolism	0	1000	0	Forward only	Heuristics
THIZS	thiazole synthase	imgly[c] + dxyl5p[c] + tcthisp[c] -> 4mpetz[c] + 2 h2o[c] + unsulfurated_sc[c]	LEUM_1156	Thiamine metabolism	0	1000	0	Forward only	Heuristics
DXPS	DXP synthase	pyr[c] + g3p[c] + h[c] <=> dxyl5p[c] + co2[c]		Thiamine metabolism	-1000	1000	0	Reversible	[3]
THISADT	ThiS adenylyltransferase	atp[c] + 2 fdxrd[c] + sulfurated_sc[c] -> amp[c] + 2 fdxox[c] + tcthisp[c]	LEUM_1157	Thiamine metabolism	0	1000	0	Forward only	Heuristics
GLYOXa	Glycine oxidase	gly[c] + o2[c] -> h2o2[c] + imgly[c]	LEUM_0123	Glycine, serine and threonine metabolism	0	1000	0	Forward only	Heuristics
GLYOXb	Glycine oxidase	h2o[c] + imgly[c] + h[c] -> nh4[c] + glx[c]	LEUM_0123	Glycine, serine and threonine metabolism	0	1000	0	Forward only	Heuristics
MTRPOX	N-methyltryptophan oxidase	h2o[c] + o2[c] + Nmtrp[c] -> h2o2[c] + fald[c] + trp-L[c]	LEUM_0123	Glycine, serine and threonine metabolism	0	1000	0	Forward only	[2]
MTLNHFR	5,10-methylenetetrahydrofolate reductase	mlthf[c] + 2 fdxrd[c] -> 5mthf[c] + 2 fdxox[c]	LEUM_1795	Folate metabolism	0	1000	0	Forward only	Heuristics
QRr	Quinone reductase	h[c] + nadph[c] + ubq8[c] -> nadp[c] + ubq8h2[c]	(LEUM_0948 or LEUM_1189)	Not in pathways	0	0	0	Forward only	[3]
NADH7	NADH dehydrogenase (methylmenaquinone7 & no proton)	h[c] + nadh[c] + mqn7[c] -> nad[c] + mql7[c]	(LEUM_0224 or LEUM_2067)	Not in pathways	0	1000	0	Forward only	Heuristics
GMPR	GMP reductase	2 h[c] + nadph[c] + gmp[c] <=> nadp[c] + imp[c] + nh4[c]	LEUM_0646	Not in pathways	-1000	1000	0	Reversible	[1]
PDHcr	Pyruvate dehydrogenase (dihydrolipoamide dehydrogenase) reversible	nad[c] + dhlam[c] <=> h[c] + nadh[c] + lpam[c]	LEUM_0740	Pyruvate metabolism	-1000	1000	0	Reversible	[2]
AKGDH	2-Oxoglutarate dehydrogenase complex	coa[c] + nad[c] + akg[c] <=> nadh[c] + co2[c] + succoa[c]	LEUM_0740	Citrate cycle	-1000	1000	0	Reversible	[2]
GTHRD	glutathione-disulfide reductase	h[c] + nadph[c] + gthds[c] -> nadp[c] + 2 gthrd[c]	(LEUM_0806 or LEUM_0947 or LEUM_1019)	Glutathione metabolism	0	1000	0	Forward only	Heuristics
TRDR	thioredoxin reductase (NADPH)	h[c] + nadph[c] + trdox[c] <=> nadp[c] + trdrd[c]	(LEUM_0297 or LEUM_0600 or LEUM_1451)	Purine and pyrimidine metabolism	-1000	1000	0	Reversible	[3]
FRDOr	Ferredoxin reductase (NADPH)	h[c] + nadph[c] + 2 fdxox[c] <=> nadp[c] + 2 fdxrd[c]	LEUM_0297	Not in pathways	-1000	1000	0	Reversible	No data available
METSOXR2	peptide-methionine (S)-S-oxide reductase	trdrd[c] + metsox-S-L[c] <=> h2o[c] + trdox[c] + met-L[c]	LEUM_1476	Cysteine and methionine metabolism	-1000	1000	0	Reversible	[2]
GHMT2	glycine hydroxymethyltransferase	thglu3[c] + ser-L[c] <=> h2o[c] + gly[c] + mlthglu3[c]	LEUM_0788	Folate metabolism	-1000	1000	0	Reversible	[3]
GLYS2	glycine synthase	nad[c] + thglu3[c] + gly[c] <=> nadh[c] + co2[c] + mlthglu3[c] + nh4[c]	LEUM_0740	Folate metabolism	-1000	1000	0	Reversible	No data available
MFPGR2	5,10-methylenefolylpolyglutamate reductase (NADH)	h[c] + nadh[c] + mlthglu3[c] -> nad[c] + 5mthglu3[c]	LEUM_1795	Folate metabolism	0	1000	0	Forward only	Heuristics
MFPGR	5,10-methylenefolylpolyglutamate reductase (NADH)	2 fdxrd[c] + mlthglu3[c] -> 2 fdxox[c] + 5mthglu3[c]	LEUM_1795	Folate metabolism	0	1000	0	Forward only	Heuristics
MEFPGDH	methylenefolylpolyglutamate dehydrogenase (NAD)	nadp[c] + mlthglu3[c] -> nadph[c] + methglu3[c]	LEUM_0460	Folate metabolism	0	1000	0	Forward only	Heuristics
MFPGC	methenylfolylpolyglutamate cyclohydrolase	h2o[c] + methglu3[c] <=> h[c] + 10fthglu3[c]	LEUM_0460	Folate metabolism	-1000	1000	0	Reversible	No data available
FFPGL	formate-folylpolyglutamate ligase	atp[c] + thglu3[c] + for[c] -> adp[c] + pi[c] + 10fthglu3[c]	LEUM_0701	Folate metabolism	0	1000	0	Forward only	Heuristics
THFGLUS	folylpolyglutamate synthase	thf[c] + 2 glu-L[c] + 2 atp[c] <=> thglu3[c] + 2 adp[c] + 2 pi[c]	(LEUM_0455 or LEUM_0733)	Cysteine and methionine metabolism	-1000	1000	0	Reversible	[3]
METS	methionine synthase	5mthf[c] + hcys-L[c] <=> thf[c] + met-L[c]	(LEUM_1801 or LEUM_1794)	Cysteine and methionine metabolism	-1000	0	0	Reverse only	[1]
MTHPTGHMr	5-methyltetrahydropteroyltriglutamate-homocysteine S-methyltransferase	hcys-L[c] + 5mthglu3[c] <=> met-L[c] + thglu3[c]	(LEUM_1801 or LEUM_1794)	Cysteine and methionine metabolism	-1000	1000	0	Reversible	No data available
AMMQT8_2	ubiquinone/menaquinone biosynthesis methyltransferase	2dmmq8[c] + amet[c] -> h[c] + mqn8[c] + ahcys[c]	LEUM_2020	Ubiquinone and other terpenoid-quinone biosynthesis	0	1000	0	Forward only	Heuristics
TMDS	thymidylate synthase	mlthf[c] + dump[c] -> dhf[c] + dtmp[c]	(LEUM_0458 or LEUM_1454)	Purine and pyrimidine metabolism	0	1000	0	Forward only	[3]
CFAS_181	cyclopropane fatty acid synthase (c19)	amet[c] + octe(9)ACP[c] -> h[c] + ahcys[c] + stercuACP[c]	LEUM_0790	Glycerophospholipid Metabolism	0	1000	0	Forward only	Heuristics
GHMT	glycine hydroxymethyltransferase	thf[c] + ser-L[c] <=> h2o[c] + gly[c] + mlthf[c]	LEUM_0788	Folate metabolism	-1000	1000	0	Reversible	[3]
MOHMT	3-methyl-2-oxobutanoate hydroxymethyltransferase	h2o[c] + mlthf[c] + 3mob[c] <=> thf[c] + 2dhp[c]		Pantothenate and CoA biosynthesis	-1000	1000	0	Reversible	[1]
GARFT	phosphoribosylglycinamide formyltransferase	10fthf[c] + gar[c] <=> thf[c] + h[c] + fgam[c]	LEUM_0726	Purine and pyrimidine metabolism	-1000	1000	0	Reversible	[3]
AICART	phosphoribosylaminoimidazolecarboxamide formyltransferase	10fthf[c] + aicar[c] <=> thf[c] + fprica[c]	LEUM_0727	Folate metabolism	-1000	1000	0	Reversible	[3]
FMETTRS	Methionyl-tRNA formyltransferase	mettrna[c] + 10fthf[c] <=> thf[c] + h[c] + fmettrna[c]	LEUM_1514	Folate metabolism	-1000	1000	0	Reversible	[2]
ASPCT	aspartate carbamoyltransferase	asp-L[c] + cbp[c] <=> h[c] + pi[c] + cbasp[c]	LEUM_1210	Alanine, aspartate and glutamate metabolism	-1000	1000	0	Reversible	[3]
OCBT	ornithine carbamoyltransferase	cbp[c] + orn[c] <=> h[c] + pi[c] + citr-L[c]	LEUM_1457	Arginine and proline metabolism	-1000	1000	0	Reversible	[3]
TKT2	transketolase	e4p[c] + xu5p-D[c] <=> g3p[c] + f6p[c]	LEUM_1169	Pentose phosphate pathway	-1000	1000	0	Reversible	[3]
TKT1	transketolase	xu5p-D[c] + r5p[c] <=> g3p[c] + s7p[c]	LEUM_1169	Pentose phosphate pathway	-1000	1000	0	Reversible	[3]
ACHBS	2-Acetolactate pyruvate-lyase	h[c] + pyr[c] + 2obut[c] <=> co2[c] + 2ahbut[c]	(LEUM_0522 or (LEUM_1958 and LEUM_1959))	Butanoate metabolism	-1000	1000	0	Reversible	[3]
ACLS	2-Acetolactate pyruvate-lyase (carboxylating)	h[c] + 2 pyr[c] <=> co2[c] + alac-S[c]	(LEUM_0522 or (LEUM_1958 and LEUM_1959))	Pantothenate and CoA biosynthesis	-1000	1000	0	Reversible	[3]
SHCHCS2	2-succinyl-6-hydroxy-2,4-cyclohexadiene 1-carboxylate synthase	akg[c] + ichor[c] + h[c] -> co2[c] + succyca[c]	LEUM_0752	Ubiquinone and other terpenoid-quinone biosynthesis	0	1000	0	Forward only	[2]
ACGS	N-acetylglutamate synthase	accoa[c] + glu-L[c] <=> coa[c] + h[c] + acglu[c]	LEUM_0059	Arginine and proline metabolism	-1000	1000	0	Reversible	[3]
THDPS	tetrahydrodipicolinate succinylase	h2o[c] + thdp[c] + succoa[c] <=> coa[c] + sl2a6o[c]	LEUM_0668	Lysine biosynthesis	-1000	1000	0	Reversible	[3]
PDHbr	pyruvate dehydrogenase (dihydrolipoamide) reversible	coa[c] + adhlam[c] <=> accoa[c] + dhlam[c]	LEUM_0739	Pyruvate metabolism	-1000	1000	0	Reversible	No data available
GAT1_LME1	glycerol 3-phosphate acyltransferase (Exponential phase specific)	glyc3p[c] + 0.344 octe(9)ACP[c] + 0.497 palmACP[c] + 0.074 hdeACP[c] + 0.085 ocdcaACP[c] -> 0.001 agly3p_LME[c] + ACP[c]	LEUM_0537	Glycerophospholipid Metabolism	0	1000	0	Forward only	Heuristics
GAT1_LME2	glycerol 3-phosphate acyltransferase (Stationary phase specific)	glyc3p[c] + 0.1245 octe(9)ACP[c] + 0.2665 stercuACP[c] + 0.317 palmACP[c] + 0.1125 hdeACP[c] + 0.0795 myrsACP[c] + 0.072 cvaceACP[c] -> 0.001 agly3p_LME[c] + 0.972 ACP[c]	LEUM_0537	Glycerophospholipid Metabolism	0	0	0	Forward only	Heuristics
EAR40x	enoyl-[acyl-carrier protein] reductase II	h[c] + nadh[c] + but2eACP[c] -> nad[c] + butACP[c]	LEUM_0311	Fatty acid biosynthesis	0	1000	0	Forward only	[2]
EAR60x	enoyl-[acyl-carrier protein] reductase II	h[c] + nadh[c] + thex2eACP[c] -> nad[c] + hexACP[c]	LEUM_0311	Fatty acid biosynthesis	0	1000	0	Forward only	[2]
EAR80x	enoyl-[acyl-carrier protein] reductase II	h[c] + nadh[c] + toct2eACP[c] -> nad[c] + ocACP[c]	LEUM_0311	Fatty acid biosynthesis	0	1000	0	Forward only	[2]
EAR100x	enoyl-[acyl-carrier protein] reductase II	h[c] + nadh[c] + tdec2eACP[c] -> nad[c] + dcaACP[c]	LEUM_0311	Fatty acid biosynthesis	0	1000	0	Forward only	[2]
EAR120x	enoyl-[acyl-carrier protein] reductase II	h[c] + nadh[c] + tddec2eACP[c] -> nad[c] + ddcaACP[c]	LEUM_0311	Fatty acid biosynthesis	0	1000	0	Forward only	[2]
EAR121x	enoyl-[acyl-carrier protein] reductase II	h[c] + nadh[c] + t3ddec5eACP[c] -> nad[c] + cddec5eACP[c]	LEUM_0311	Fatty acid biosynthesis	0	1000	0	Forward only	[2]
EAR140x	enoyl-[acyl-carrier protein] reductase II	h[c] + nadh[c] + tmrs2eACP[c] -> nad[c] + myrsACP[c]	LEUM_0311	Fatty acid biosynthesis	0	1000	0	Forward only	[2]
EAR141x	enoyl-[acyl-carrier protein] reductase II	h[c] + nadh[c] + t3c7mrseACP[c] -> nad[c] + tdeACP[c]	LEUM_0311	Fatty acid biosynthesis	0	1000	0	Forward only	[2]
EAR160x	enoyl-[acyl-carrier protein] reductase II	h[c] + nadh[c] + tpalm2eACP[c] <=> nad[c] + palmACP[c]	LEUM_0311	Fatty acid biosynthesis	-1000	1000	0	Reversible	[3]
EAR180x	enoyl-[acyl-carrier protein] reductase II	h[c] + nadh[c] + toctd2eACP[c] -> nad[c] + ocdcaACP[c]	LEUM_0311	Fatty acid biosynthesis	0	1000	0	Forward only	[2]
EAR161x	enoyl-[acyl-carrier protein] reductase II	h[c] + nadh[c] + t3c9palmeACP[c] -> nad[c] + hdeACP[c]	LEUM_0311	Fatty acid biosynthesis	0	1000	0	Forward only	[2]
EAR181x	enoyl-[acyl-carrier protein] reductase II	h[c] + nadh[c] + t3c11vaceACP[c] -> nad[c] + cvaceACP[c]	LEUM_0311	Fatty acid biosynthesis	0	1000	0	Forward only	[2]
EAR181x2	enoyl-[acyl-carrier protein] reductase II	h[c] + nadh[c] + t3c9octdeACP[c] -> nad[c] + octe(9)ACP[c]	LEUM_0311	Fatty acid biosynthesis	0	1000	0	Forward only	Heuristics
G1PACT	glucosamine-1-phosphate N-acetyltransferase	accoa[c] + gam1p[c] <=> coa[c] + h[c] + acgam1p[c]	LEUM_1607	Amino sugar and nucleotide sugar metabolism	-1000	1000	0	Reversible	[3]
ACOATA	acetyl-CoA:[acyl-carrier-protein] S-acetyltransferase	accoa[c] + ACP[c] <=> coa[c] + acACP[c]	(LEUM_0309 or LEUM_0323)	Fatty acid biosynthesis	-1000	1000	0	Reversible	[3]
ACPINAT	acetyl-CoA:phosphinothricin N-acetyltransferase	accoa[c] + glfsnt[c] <=> coa[c] + napint[c] + h[c]	LEUM_1335	Not in pathways	-1000	1000	0	Reversible	No data available
ACNDHE1B	acetoin dehydrogenase complex, E1 component, beta subunit	coa[c] + nad[c] + actn-R[c] -> h[c] + nadh[c] + acald[c] + accoa[c]	(LEUM_0737 and LEUM_0738)	Acetoin degradation	0	1000	0	Forward only	Heuristics
SERAT	serine O-acetyltransferase	accoa[c] + ser-L[c] -> coa[c] + acser[c]	(LEUM_0840 or LEUM_1289)	Cysteine and methionine metabolism	0	1000	0	Forward only	[3]
ORNTAC	N2-Acetyl-L-ornithine:L-glutamate N-acetyltransferase	glu-L[c] + acorn[c] <=> orn[c] + acglu[c]	LEUM_0059	Arginine and proline metabolism	-1000	1000	0	Reversible	[1]
MCOATA	Malonyl-CoA-ACP transacylase	ACP[c] + malcoa[c] <=> coa[c] + malACP[c]	LEUM_0312	Fatty acid biosynthesis	-1000	1000	0	Reversible	[2]
KAS15	beta-ketoacyl-ACP synthase	h[c] + accoa[c] + malACP[c] <=> coa[c] + actACP[c] + co2[c]	(LEUM_0309 or LEUM_0323 or LEUM_0314)	Fatty acid biosynthesis	-1000	1000	0	Reversible	[2]
3OAS80	3-oxoacyl-[acyl-carrier-protein] synthase (n-C8:0)	h[c] + hexACP[c] + malACP[c] <=> 3ooctACP[c] + co2[c] + ACP[c]	(LEUM_0309 or LEUM_0323 or LEUM_0314)	Fatty acid biosynthesis	-1000	1000	0	Reversible	[2]
3OAS100	3-oxoacyl-[acyl-carrier-protein] synthase (n-C10:0)	h[c] + ocACP[c] + malACP[c] <=> 3odecACP[c] + co2[c] + ACP[c]	(LEUM_0309 or LEUM_0323 or LEUM_0314)	Fatty acid biosynthesis	-1000	1000	0	Reversible	[2]
3OAS120	3-oxoacyl-[acyl-carrier-protein] synthase (n-C12:0)	h[c] + dcaACP[c] + malACP[c] <=> 3oddecACP[c] + co2[c] + ACP[c]	(LEUM_0309 or LEUM_0323 or LEUM_0314)	Fatty acid biosynthesis	-1000	1000	0	Reversible	[2]
3OAS121	3-oxoacyl-[acyl-carrier-protein] synthase (n-C12:1)	h[c] + malACP[c] + dec3eACP[c] <=> 3oddec5eACP[c] + co2[c] + ACP[c]	(LEUM_0309 or LEUM_0323 or LEUM_0314)	Fatty acid biosynthesis	-1000	1000	0	Reversible	[2]
3OAS60	3-oxoacyl-[acyl-carrier-protein] synthase (n-C6:0)	h[c] + butACP[c] + malACP[c] <=> 3ohexACP[c] + co2[c] + ACP[c]	(LEUM_0309 or LEUM_0323 or LEUM_0314)	Fatty acid biosynthesis	-1000	1000	0	Reversible	[2]
3OAS140	3-oxoacyl-[acyl-carrier-protein] synthase (n-C14:0)	h[c] + ddcaACP[c] + malACP[c] <=> 3omrsACP[c] + co2[c] + ACP[c]	(LEUM_0309 or LEUM_0323 or LEUM_0314)	Fatty acid biosynthesis	-1000	1000	0	Reversible	[2]
3OAS160	3-oxoacyl-[acyl-carrier-protein] synthase (n-C16:0)	h[c] + myrsACP[c] + malACP[c] <=> 3opalmACP[c] + co2[c] + ACP[c]	(LEUM_0309 or LEUM_0323 or LEUM_0314)	Fatty acid biosynthesis	-1000	1000	0	Reversible	[2]
3OAS161	3-oxoacyl-[acyl-carrier-protein] synthase (n-C16:1)	h[c] + tdeACP[c] + malACP[c] <=> 3ocpalm9eACP[c] + co2[c] + ACP[c]	(LEUM_0309 or LEUM_0323 or LEUM_0314)	Fatty acid biosynthesis	-1000	1000	0	Reversible	[2]
3OAS141	3-oxoacyl-[acyl-carrier-protein] synthase (n-C14:1)	h[c] + cddec5eACP[c] + malACP[c] <=> 3ocmrs7eACP[c] + co2[c] + ACP[c]	(LEUM_0309 or LEUM_0323 or LEUM_0314)	Fatty acid biosynthesis	-1000	1000	0	Reversible	[2]
3OAS180	3-oxoacyl-[acyl-carrier-protein] synthase (n-C18:0)	h[c] + palmACP[c] + malACP[c] <=> 3ooctdACP[c] + co2[c] + ACP[c]	(LEUM_0309 or LEUM_0323 or LEUM_0314)	Fatty acid biosynthesis	-1000	1000	0	Reversible	[2]
3OAS181	3-oxoacyl-[acyl-carrier-protein] synthase (n-C18:1)	h[c] + hdeACP[c] + malACP[c] <=> 3ococtd9eACP[c] + co2[c] + ACP[c]	(LEUM_0309 or LEUM_0323 or LEUM_0314)	Fatty acid biosynthesis	-1000	1000	0	Reversible	[2]
3OAS181v	3-oxoacyl-[acyl-carrier-protein] synthase (n-C18:1)	h[c] + hdeACP[c] + malACP[c] -> 3ocvac11eACP[c] + co2[c] + ACP[c]	(LEUM_0309 or LEUM_0323 or LEUM_0314)	Fatty acid biosynthesis	0	1000	0	Forward only	Heuristics
KAS14	Acyl-[acyl-carrier-protein]:malonyl-[acyl-carrier-protein] C-acyltransferase (decarboxylating)	h[c] + malACP[c] + acACP[c] <=> actACP[c] + co2[c] + ACP[c]	(LEUM_0309 or LEUM_0323 or LEUM_0314)	Fatty acid biosynthesis	-1000	1000	0	Reversible	[2]
KAS2	b-ketoacyl synthetase (n-C14:0)	17 h[c] + 12 nadph[c] + accoa[c] + 6 malcoa[c] -> 7 coa[c] + 5 h2o[c] + 12 nadp[c] + 6 co2[c] + ttdca[c]	(LEUM_0309 or LEUM_0323 or LEUM_0314)	Fatty acid biosynthesis	0	1000	0	Forward only	Heuristics
KAS7	b-ketoacyl synthetase (n-C16:1)	19 h[c] + 13 nadph[c] + accoa[c] + 7 malcoa[c] -> 8 coa[c] + 6 h2o[c] + 13 nadp[c] + 7 co2[c] + hdcea[c]	(LEUM_0309 or LEUM_0323 or LEUM_0314)	Fatty acid biosynthesis	0	1000	0	Forward only	Heuristics
KAS8	b-ketoacyl synthetase (palmitate, n-C16:0)	20 h[c] + 14 nadph[c] + accoa[c] + 7 malcoa[c] -> 8 coa[c] + 6 h2o[c] + 14 nadp[c] + 7 co2[c] + hdca[c]	(LEUM_0309 or LEUM_0323 or LEUM_0314)	Fatty acid biosynthesis	0	1000	0	Forward only	Heuristics
HSST	homoserine O-succinyltransferase	hom-L[c] + succoa[c] -> coa[c] + suchms[c]	LEUM_1806	Cysteine and methionine metabolism	0	1000	0	Forward only	[3]
AGAT_LME1	1-Acyl-glycerol-3-phosphate acyltransferase (Lb plantarum specific)	0.001 agly3p_LME[c] + 0.344 octe(9)ACP[c] + 0.497 palmACP[c] + 0.074 hdeACP[c] + 0.085 ocdcaACP[c] -> ACP[c] + 0.001 pa_LME[c]	(LEUM_1001 or LEUM_1202)	Glycerophospholipid Metabolism	0	1000	0	Forward only	Heuristics
AGAT_LME2	1-Acyl-glycerol-3-phosphate acyltransferase (Lb plantarum specific)	0.001 agly3p_LME[c] + 0.1245 octe(9)ACP[c] + 0.2665 stercuACP[c] + 0.317 palmACP[c] + 0.1125 hdeACP[c] + 0.0795 myrsACP[c] + 0.072 cvaceACP[c] -> 0.972 ACP[c] + 0.001 pa_LME[c]	(LEUM_1001 or LEUM_1202)	Glycerophospholipid Metabolism	0	0	0	Forward only	Heuristics
SPMDAT1	Spermidine acetyltransferase	accoa[c] + spmd[c] -> coa[c] + h[c] + N1aspmd[c]	LEUM_0565	Not in pathways	0	1000	0	Forward only	[1]
SPMDAT2	Spermidine acetyltransferase N8	accoa[c] + spmd[c] <=> coa[c] + h[c] + N8aspmd[c]	LEUM_0565	Not in pathways	-1000	1000	0	Reversible	[2]
PTAr	phosphotransacetylase	pi[c] + accoa[c] <=> coa[c] + actp[c]	LEUM_1466	Heterolactic fermentation	-1000	1000	0	Reversible	[3]
PTA2	Phosphate acetyltransferase	pi[c] + ppcoa[c] <=> coa[c] + ppap[c]	LEUM_1466	Propanoate metabolism	-1000	1000	0	Reversible	[2]
AACOAT	acetyl-CoA C-acetyltransferase	2 accoa[c] -> coa[c] + aacoa[c]		Terpenoid backbone biosynthesis	0	1000	0	Forward only	[2]
HMGCOAS	Hydroxymethylglutaryl CoA synthase	h2o[c] + accoa[c] + aacoa[c] <=> coa[c] + h[c] + hmgcoa[c]	LEUM_1184	Terpenoid backbone biosynthesis	-1000	1000	0	Reversible	[2]
IPPS	3-Carboxy-3-hydroxy-4-methylpentanoate 3-methyl-2-oxobutanoate-lyase	coa[c] + h[c] + 3c3hmp[c] <=> h2o[c] + accoa[c] + 3mob[c]	LEUM_2032	Valine, leucine and isoleucine biosynthesis	-1000	0	0	Reverse only	[1]
PPTGS_LME1	[poly-N-acetyl-D-glucosaminyl-(1->4)-(N-acetyl-D-muramoylpentapeptide)]-diphosphoundecaprenol:[N-acetyl-D-glucosaminyl-(1->4)-N-acetyl-D-muramoylpentapeptide]-diphosphoundecaprenol polysaccharidetransferase	uaaGgla[c] -> udcpdp[c] + peptido2_LME[c]	(LEUM_1213 or LEUM_1498)	Peptidoglycan biosynthesis	0	1000	0	Forward only	Heuristics
PPTGS_LME2	[poly-N-acetyl-D-glucosaminyl-(1->4)-(N-acetyl-D-muramoylpentapeptide)]-diphosphoundecaprenol:[N-acetyl-D-glucosaminyl-(1->4)-N-acetyl-D-muramoylpentapeptide]-diphosphoundecaprenol polysaccharidetransferase	uaagmda[c] -> udcpdp[c] + peptido1_LME[c]	(LEUM_1213 or LEUM_1498)	Peptidoglycan biosynthesis	0	1000	0	Forward only	Heuristics
DAGGT_LME1	1,2-diacylglycerol 3-glucosyltransferase (LPL specific)	0.001 12dgr_LME[c] + udpg[c] <=> h[c] + udp[c] + 0.001 mgdag_LME[c]	LEUM_0387	Lipoteichoic acid biosynthesis	-1000	1000	0	Reversible	No data available
DAGGT_LME2	1,2-diacylglycerol 3-glucosyltransferase (LPL specific)	0.001 12dgr_LME[c] + 2 udpg[c] <=> 2 h[c] + 2 udp[c] + 0.001 dgdag_LME[c]	LEUM_0387	Lipoteichoic acid biosynthesis	-1000	1000	0	Reversible	No data available
UAGPT3	UDP-N-acetylglucosamine-N-acetylmuramyl-(pentapeptide)pyrophosphoryl-undecaprenol N-acetylglucosamine transferase	uacgam[c] + uagmda[c] <=> h[c] + udp[c] + uaagmda[c]	LEUM_1495	Peptidoglycan biosynthesis	-1000	1000	0	Reversible	[3]
SDADACP1	serine-type D-Ala-D-Ala carboxypeptidase	h2o[c] + peptido1_LME[c] -> peptido3_LME[c] + ala-D[c]	(LEUM_0292 or LEUM_0353 or LEUM_2017)	Peptidoglycan biosynthesis	0	1000	0	Forward only	Heuristics
SDADACP2	serine-type D-Ala-D-Ala carboxypeptidase	h2o[c] + peptido2_LME[c] -> peptido4_LME[c] + ala-D[c]	(LEUM_0292 or LEUM_0353 or LEUM_2017)	Peptidoglycan biosynthesis	0	1000	0	Forward only	Heuristics
UAGPT2	undecaprenyldiphospho-muramoylpentapeptide beta-N-acetylglucosaminyltransferase	uacgam[c] + uaGgla[c] <=> h[c] + udp[c] + uaaGgla[c]	LEUM_1495	Peptidoglycan biosynthesis	-1000	1000	0	Reversible	[3]
SADGADGT	Sucrose:1,6-alpha-D-glucan 6-alpha-D-glucosyltransferase	sucr[c] + glc-D[c] <=> fru[c] + dextran[c]	(LEUM_0857 or LEUM_1752)	Starch and sucrose metabolism	-1000	1000	0	Reversible	No data available
UGPGPADGT	UDPglucose:poly(glycerol-phosphate) alpha-D-glucosyltransferase	udpg[c] + glycp[c] <=> udp[c] + gglycp[c] + h[c]	(LEUM_0010 or LEUM_0011)	Not in pathways	-1000	1000	0	Reversible	No data available
SPADGT	sucrose:phosphate alpha-D-glucosyltransferase	pi[c] + sucr[c] <=> fru[c] + g1p[c]	LEUM_0384	Starch and sucrose metabolism	-1000	1000	0	Reversible	No data available
MALP	maltose phosphorylase	pi[c] + malt[c] <=> g1p-B[c] + glc-D[c]	(LEUM_0894 or LEUM_0995)	Starch and sucrose metabolism	-1000	1000	0	Reversible	No data available
ORPT	orotate phosphoribosyltransferase	ppi[c] + orot5p[c] <=> orot[c] + prpp[c]	LEUM_1205	Purine and pyrimidine metabolism	-1000	1000	0	Reversible	[1]
NAMNPP	nicotinic acid mononucleotide pyrophosphorylase	atp[c] + h2o[c] + prpp[c] + nac[c] <=> adp[c] + pi[c] + ppi[c] + nicrnt[c]	LEUM_1540	Nicotinate and nicotinamide metabolism	-1000	1000	0	Reversible	[3]
GLUPRT	glutamine phosphoribosyldiphosphate amidotransferase	h2o[c] + gln-L[c] + prpp[c] <=> ppi[c] + glu-L[c] + pram[c]	LEUM_0724	Purine and pyrimidine metabolism	-1000	1000	0	Reversible	[3]
ATPPRT	ATP phosphoribosyltransferase	atp[c] + prpp[c] -> ppi[c] + prbatp[c]	LEUM_1555	Histidine metabolism	0	1000	0	Forward only	[3]
ANPRT	anthranilate phosphoribosyltransferase	prpp[c] + anth[c] <=> ppi[c] + pran[c]	LEUM_1175	Phenylalanine, tyrosine and tryptophan biosynthesis	-1000	1000	0	Reversible	[3]
XPPT	xanthine phosphoribosyltransferase	prpp[c] + xan[c] <=> ppi[c] + xmp[c]	LEUM_2059	Purine and pyrimidine metabolism	-1000	1000	0	Reversible	[3]
ADPT	adenine phosphoribosyltransferase	prpp[c] + ade[c] <=> ppi[c] + amp[c]	LEUM_1473	Purine and pyrimidine metabolism	-1000	1000	0	Reversible	[3]
HXPRT	hypoxanthine phosphoribosyltransferase (Hypoxanthine)	prpp[c] + hxan[c] <=> ppi[c] + imp[c]	(LEUM_0403 or LEUM_1389)	Purine and pyrimidine metabolism	-1000	1000	0	Reversible	[3]
GUAPRT	guanine phosphoribosyltransferase	prpp[c] + gua[c] <=> ppi[c] + gmp[c]	(LEUM_0403 or LEUM_1389)	Purine and pyrimidine metabolism	-1000	1000	0	Reversible	[3]
UPPRT	uracil phosphoribosyltransferase	prpp[c] + ura[c] <=> ppi[c] + ump[c]	(LEUM_1372 or LEUM_1439)	Purine and pyrimidine metabolism	-1000	1000	0	Reversible	[3]
DMATT	Dimethylallyl-diphosphate:isopentenyl-diphosphate dimethylallyltranstransferase	dmpp[c] + ipdp[c] -> ppi[c] + gpp[c]	LEUM_1602	Terpenoid backbone biosynthesis	0	1000	0	Forward only	[3]
GRTT	Geranyl-diphosphate:isopentenyl-diphosphate geranyltrans-transferase	ipdp[c] + gpp[c] -> ppi[c] + fardp[c]	LEUM_1602	Terpenoid backbone biosynthesis	0	1000	0	Forward only	[3]
PSCVT	3-phosphoshikimate 1-carboxyvinyltransferase	pep[c] + skm5p[c] <=> pi[c] + 3psme[c]	LEUM_1164	Phenylalanine, tyrosine and tryptophan biosynthesis	-1000	1000	0	Reversible	[1]
SQLS	Squalene synthase	h[c] + nadph[c] + 2 fardp[c] <=> 2 ppi[c] + nadp[c] + sql[c]	LEUM_1047	Not in pathways	-1000	1000	0	Reversible	[2]
FRTT	geranylgeranyl diphosphate synthase	ipdp[c] + fardp[c] <=> ppi[c] + ggdp[c]	LEUM_0223	Terpenoid backbone biosynthesis	-1000	1000	0	Reversible	[3]
OCTDPS	geranylgeranyl diphosphate synthase	5 ipdp[c] + fardp[c] -> 5 ppi[c] + octdp[c]	(LEUM_0223 and LEUM_1602)	Terpenoid backbone biosynthesis	0	1000	0	Forward only	[3]
TMPPP	thiamine-phosphate diphosphorylase	h[c] + 2mahmp[c] + 4mpetz[c] <=> ppi[c] + thmmp[c]	(LEUM_1159 or LEUM_0487)	Thiamine metabolism	-1000	1000	0	Reversible	[3]
UDCPDPS	Undecaprenyl diphosphate synthase	fardp[c] + 8 ipdp[c] <=> 8 ppi[c] + udcpdp[c]	LEUM_0685	Terpenoid backbone biosynthesis	-1000	1000	0	Reversible	[3]
CYSTS	cystathionine beta-synthase	hcys-L[c] + ser-L[c] <=> cyst-L[c] + h2o[c]	LEUM_1287	Cysteine and methionine metabolism	-1000	1000	0	Reversible	[1]
CYSS	O3-acetyl-L-serine:hydrogen-sulfide 2-amino-2-carboxyethyltransferase O3-acetyl-L-serine acetate-lyase (adding hydrogen sulfide)	acser[c] + h2s[c] <=> h[c] + ac[c] + cys-L[c]	LEUM_1287	Cysteine and methionine metabolism	-1000	1000	0	Reversible	[3]
SHSL4	O-Succinyl-L-homoserine succinate-lyase (deaminating 2-oxobutanoate-forming)	h2o[c] + suchms[c] <=> h[c] + 2obut[c] + succ[c] + nh4[c]	(LEUM_1805 or LEUM_1237)	Cysteine and methionine metabolism	-1000	1000	0	Reversible	[3]
SHSL2	O4-succinyl-L-homoserine:hydrogen sulfide S-(3-amino-3-carboxypropyl)transferase O-succinyl-L-homoserine succinate-lyase (adding hydrogen sulfide)	suchms[c] + h2s[c] -> h[c] + succ[c] + hcys-L[c]	(LEUM_1805 or LEUM_1237)	Cysteine and methionine metabolism	0	1000	0	Forward only	Heuristics
METB1	O-Acetyl-L-homoserine succinate-lyase (adding cysteine)	cys-L[c] + achms[c] <=> h[c] + ac[c] + cyst-L[c]	(LEUM_1805 or LEUM_1237)	Cysteine and methionine metabolism	-1000	1000	0	Reversible	[3]
SHSL1	O-Succinyl-L-homoserine succinate-lyase (adding cysteine)	suchms[c] + cys-L[c] <=> h[c] + succ[c] + cyst-L[c]	(LEUM_1805 or LEUM_1237)	Cysteine and methionine metabolism	-1000	1000	0	Reversible	[1]
HSST1	homoserine O-succinyltransferase	hom-L[c] + accoa[c] -> coa[c] + achms[c]	LEUM_1806	Cysteine and methionine metabolism	0	1000	0	Forward only	Heuristics
METB2	O-acetyl-L-homoserine acetate-lyase (L-homocysteine forming)	trdrd[c] + achms[c] + tsul[c] -> trdox[c] + ac[c] + hcys-L[c] + so3[c] + h[c]	(LEUM_1805 or LEUM_1237)	Cysteine and methionine metabolism	0	1000	0	Forward only	Heuristics
METACH	O-acetyl-L-homoserine:hydrogen sulfide S-(3-amino-3-carboxypropyl)transferase	h2s[c] + achms[c] <=> ac[c] + hcys-L[c] + h[c]	LEUM_1799	Cysteine and methionine metabolism	-1000	1000	0	Reversible	No data available
OASTSCET	O3-acetyl-L-serine:thiosulfate 2-amino-2-carboxyethyltransferase (reducing, L-cysteine-forming) O3-acetyl-L-serine acetate-lyase (thiosulfate-reducing, L-cysteine-forming)	trdrd[c] + acser[c] + tsul[c] <=> trdox[c] + ac[c] + cys-L[c] + so3[c] + h[c]	LEUM_1799	Cysteine and methionine metabolism	-1000	1000	0	Reversible	[3]
AHSERL	O-acetylhomoserine/O-acetylserine sulfhydrylase	achms[c] + ch4s[c] <=> h[c] + ac[c] + met-L[c]	LEUM_1799	Cysteine and methionine metabolism	-1000	1000	0	Reversible	[2]
DAHPS	3-deoxy-7-phosphoheptulonate synthase	h2o[c] + e4p[c] + pep[c] -> pi[c] + 2dda7p[c]	LEUM_1167	Phenylalanine, tyrosine and tryptophan biosynthesis	0	1000	0	Forward only	[3]
KDOPS	3-deoxy -D-manno-octulosonic -acid 8-phosphate	h2o[c] + pep[c] + ara5p[c] <=> pi[c] + kdo8p[c]	LEUM_0801	Cell Envelope Biosynthesis	-1000	1000	0	Reversible	[3]
METAT	methionine adenosyltransferase	atp[c] + h2o[c] + met-L[c] <=> pi[c] + ppi[c] + amet[c]	LEUM_1697	Cysteine and methionine metabolism	-1000	1000	0	Reversible	[3]
UAGCVT	UDP-N-acetylglucosamine 1-carboxyvinyltransferase	uacgam[c] + pep[c] <=> pi[c] + uaccg[c]	LEUM_0449	Peptidoglycan biosynthesis	-1000	1000	0	Reversible	[3]
DHNAOT	1,4-dihydroxy-2-naphthoate octaprenyltransferase	h[c] + octdp[c] + dhna[c] -> ppi[c] + co2[c] + 2dmmq8[c]	LEUM_1757	Ubiquinone and other terpenoid-quinone biosynthesis	0	1000	0	Forward only	Heuristics
PMDPHT	HAD superfamily hydrolase	5aprbu[c] + h2o[c] <=> 4r5au[c] + pi[c]	LEUM_1772	Riboflavin metabolism	-1000	1000	0	Reversible	[3]
RBFSa	lumazine synthase	4r5au[c] + db4p[c] <=> 2 h2o[c] + pi[c] + dmlz[c] + h[c]	LEUM_0825	Riboflavin metabolism	-1000	1000	0	Reversible	[1]
RBFSb	riboflavin synthase	2 dmlz[c] + h[c] <=> 4r5au[c] + ribflv[c]	LEUM_0823	Riboflavin metabolism	-1000	1000	0	Reversible	[3]
ASPTA	aspartate transaminase	akg[c] + asp-L[c] <=> oaa[c] + glu-L[c]	LEUM_1353	Alanine, aspartate and glutamate metabolism	-1000	1000	0	Reversible	[3]
ACOTA	acetylornithine transaminase	akg[c] + acorn[c] <=> acg5sa[c] + glu-L[c]	LEUM_0057	Arginine and proline metabolism	-1000	1000	0	Reversible	[3]
GF6PTA	glutamine-fructose-6-phosphate transaminase	gln-L[c] + f6p[c] <=> glu-L[c] + gam6p[c]	LEUM_0684	Amino sugar and nucleotide sugar metabolism	-1000	1000	0	Reversible	[3]
SDPTA	succinyldiaminopimelate transaminase	akg[c] + sl26da[c] <=> glu-L[c] + sl2a6o[c]	LEUM_0057	Lysine biosynthesis	-1000	1000	0	Reversible	[3]
ABTA	4-aminobutanoate:2-oxoglutarate aminotransferase	akg[c] + 4abut[c] -> sucsal[c] + glu-L[c]	LEUM_0555	4-aminobutyrate degradation	0	1000	0	Forward only	[3]
APAT2	4-aminobutyrate aminotransferase	akg[c] + ala-B[c] <=> msa[c] + glu-L[c]	LEUM_0555	beta-Alanine metabolism	-1000	1000	0	Reversible	[3]
3AIBT	beta-aminobutyric transaminase	mmtsa[c] + glu-L[c] <=> akg[c] + 3aib[c]	LEUM_0555	Valine, leucine and isoleucine degradation	-1000	1000	0	Reversible	No data available
LEUTAi	leucine transaminase (irreversible)	4mop[c] + glu-L[c] <=> akg[c] + leu-L[c]	LEUM_1319	Pantothenate and CoA biosynthesis	-1000	1000	0	Reversible	[3]
VALTA	valine transaminase	akg[c] + val-L[c] <=> glu-L[c] + 3mob[c]	LEUM_1319	Pantothenate and CoA biosynthesis	-1000	1000	0	Reversible	[3]
ILETA	isoleucine transaminase	glu-L[c] + 3mop[c] <=> akg[c] + ile-L[c]	LEUM_1319	Pantothenate and CoA biosynthesis	-1000	1000	0	Reversible	[3]
OHPBAT	phosphoserine transaminase	ohpb[c] + glu-L[c] <=> akg[c] + phthr[c]	LEUM_1464	Vitamin B6 metabolism	-1000	1000	0	Reversible	[3]
PSERT	phosphoserine transaminase	3php[c] + glu-L[c] <=> akg[c] + pser-L[c]	LEUM_1464	Glycine, serine and threonine metabolism	-1000	1000	0	Reversible	[3]
ADCS	chorismate:L-glutamine aminotransferase	gln-L[c] + chor[c] <=> glu-L[c] + 4adcho[c]	(LEUM_1789 or LEUM_1797)	Folate metabolism	-1000	1000	0	Reversible	[1]
HSTPT	histidinol-phosphate transaminase	glu-L[c] + imacp[c] <=> akg[c] + hisp[c]	LEUM_1547	Histidine metabolism	-1000	1000	0	Reversible	[3]
DAGK_EC	Diacylglycerol kinase	atp[c] + 0.001 12dgr_LME[c] <=> adp[c] + h[c] + 0.001 pa_LME[c]	LEUM_0779	Cell Envelope Biosynthesis	-1000	1000	0	Reversible	[2]
GNK	gluconokinase	atp[c] + glcn[c] <=> adp[c] + h[c] + 6pgc[c]	LEUM_0552	Pentose phosphate pathway	-1000	1000	0	Reversible	[2]
RBK	ribokinase	atp[c] + rib-D[c] <=> adp[c] + h[c] + r5p[c]	(LEUM_0691 or LEUM_0794)	Pentose phosphate pathway	-1000	1000	0	Reversible	[3]
RBK_L1	L-ribulokinase	atp[c] + rbl-L[c] <=> adp[c] + h[c] + ru5p-L[c]	LEUM_0854	Pentose and glucuronate interconversions	-1000	1000	0	Reversible	[2]
XYLK	xylulokinase	atp[c] + xylu-D[c] <=> adp[c] + h[c] + xu5p-D[c]	LEUM_0131	Pentose and glucuronate interconversions	-1000	1000	0	Reversible	[3]
GLUK	Glucokinase	atp[c] + B-glc-D[c] -> adp[c] + h[c] + g6p-B[c]	LEUM_0676	Glycolysis / Gluconeogenesis	0	0	0	Forward only	Heuristics
HEX1	ATP:D-glucose 6-phosphotransferase	atp[c] + glc-D[c] <=> adp[c] + h[c] + g6p[c]	LEUM_0676	Glycolysis / Gluconeogenesis	-1000	1000	0	Reversible	[3]
TMDK1	thymidine kinase (ATP:thymidine)	atp[c] + thymd[c] <=> adp[c] + h[c] + dtmp[c]	(LEUM_1900 or LEUM_1785)	Purine and pyrimidine metabolism	-1000	1000	0	Reversible	[1]
DURIK1	ATP:deoxyuridine 5'-phosphotransferase	atp[c] + duri[c] <=> adp[c] + h[c] + dump[c]	(LEUM_1900 or LEUM_1785)	Purine and pyrimidine metabolism	-1000	1000	0	Reversible	[1]
TMDK2	thymidine kinase (GTP:Thymidine)	gtp[c] + thymd[c] -> h[c] + gdp[c] + dtmp[c]	(LEUM_1900 or LEUM_1785)	Purine and pyrimidine metabolism	0	1000	0	Forward only	Heuristics
NADK	NAD kinase	atp[c] + nad[c] <=> adp[c] + h[c] + nadp[c]	LEUM_0679	Nicotinate and nicotinamide metabolism	-1000	1000	0	Reversible	[1]
DPCOAK	dephospho-CoA kinase	atp[c] + dpcoa[c] -> coa[c] + adp[c] + h[c]	LEUM_0529	Pantothenate and CoA biosynthesis	0	1000	0	Forward only	[1]
RBFK	riboflavin kinase	atp[c] + ribflv[c] <=> adp[c] + h[c] + fmn[c]	LEUM_1350	Riboflavin metabolism	-1000	1000	0	Reversible	[3]
PNCDC	pantothenoylcysteine decarboxylase	atp[c] + pnto-R[c] -> adp[c] + h[c] + 4ppan[c]	LEUM_1881	Pantothenate and CoA biosynthesis	0	1000	0	Forward only	[3]
PYDXK	pyridoxal kinase	atp[c] + pydx[c] <=> adp[c] + h[c] + pydx5p[c]	LEUM_0750	Vitamin B6 metabolism	-1000	1000	0	Reversible	[3]
PYDXNK	ATP:pyridoxine 5'-phosphotransferase	atp[c] + pydxn[c] <=> adp[c] + h[c] + pdx5p[c]	LEUM_0750	Vitamin B6 metabolism	-1000	1000	0	Reversible	[3]
PYDAMK	pyridoxamine kinase	atp[c] + pydam[c] -> adp[c] + h[c] + pyam5p[c]	LEUM_0750	Vitamin B6 metabolism	0	1000	0	Forward only	[3]
MEVK	mevalonate kinase	atp[c] + mev-R[c] -> adp[c] + h[c] + 5pmev[c]	LEUM_1385	Terpenoid backbone biosynthesis	0	1000	0	Forward only	Heuristics
HSK	homoserine kinase	atp[c] + hom-L[c] <=> adp[c] + h[c] + phom[c]	LEUM_0785	Glycine, serine and threonine metabolism	-1000	1000	0	Reversible	[1]
FRU6PT	ATP:D-fructose 6-phosphotransferase	atp[c] + fru[c] -> adp[c] + h[c] + f6p-B[c]	LEUM_0290	Fructose and mannose metabolism	0	0	0	Forward only	Heuristics
HEX7	D-fructose 6-phosphotransferase	atp[c] + fru[c] <=> adp[c] + h[c] + f6p[c]	LEUM_0290	Fructose and mannose metabolism	-1000	1000	0	Reversible	[2]
PYK	pyruvate kinase	adp[c] + h[c] + pep[c] -> atp[c] + pyr[c]	LEUM_0775	Glycolysis / Gluconeogenesis	0	1000	0	Forward only	Heuristics
PYK2	pyruvate kinase	udp[c] + h[c] + pep[c] -> utp[c] + pyr[c]	LEUM_0775	Glycolysis / Gluconeogenesis	0	1000	0	Forward only	Heuristics
PYK3	pyruvate kinase	gdp[c] + h[c] + pep[c] -> gtp[c] + pyr[c]	LEUM_0775	Glycolysis / Gluconeogenesis	0	1000	0	Forward only	Heuristics
PYK4	pyruvate kinase	cdp[c] + h[c] + pep[c] -> ctp[c] + pyr[c]	LEUM_0775	Glycolysis / Gluconeogenesis	0	1000	0	Forward only	Heuristics
PYK5	pyruvate kinase	idp[c] + h[c] + pep[c] -> itp[c] + pyr[c]	LEUM_0775	Glycolysis / Gluconeogenesis	0	1000	0	Forward only	Heuristics
PYK6	dATP:pyruvate O2-phosphotransferase	h[c] + dadp[c] + pep[c] -> datp[c] + pyr[c]	LEUM_0775	Purine and pyrimidine metabolism	0	1000	0	Forward only	Heuristics
PYK7	dATP:pyruvate O2-phosphotransferase	h[c] + dgdp[c] + pep[c] -> dgtp[c] + pyr[c]	LEUM_0775	Purine and pyrimidine metabolism	0	1000	0	Forward only	Heuristics
DDGLK	2-dehydro-3-deoxygluconokinase	atp[c] + 2ddglcn[c] <=> adp[c] + h[c] + 2ddg6p[c]	LEUM_0502	Pentose phosphate pathway	-1000	1000	0	Reversible	[3]
RBK_D	D-ribulokinase	atp[c] + rbl-D[c] <=> adp[c] + h[c] + ru5p-D[c]	LEUM_0854	Pentose and glucuronate interconversions	-1000	1000	0	Reversible	[3]
HMPK1	hydroxymethylpyrimidine kinase (ATP)	atp[c] + 4ahmmp[c] <=> adp[c] + h[c] + 4ampm[c]	(LEUM_0143 or LEUM_0486)	Thiamine metabolism	-1000	1000	0	Reversible	[3]
HETZK	hydroxyethylthiazole kinase	atp[c] + 4mhetz[c] <=> adp[c] + h[c] + 4mpetz[c]	(LEUM_0485 or LEUM_0938)	Thiamine metabolism	-1000	1000	0	Reversible	[3]
GALK	galactokinase	atp[c] + gal[c] <=> adp[c] + h[c] + gal1p[c]	(LEUM_0883 or LEUM_1069 or LEUM_1313)	Amino sugar and nucleotide sugar metabolism	-1000	1000	0	Reversible	[1]
FRUpts	Protein-N(pai)-phosphohistidine:sugar N(pai)-phosphotransferase	fru[c] + pnplh[c] <=> prot-his-L[c] + f1p[c]	(LEUM_1272 and (LEUM_1273 or LEUM_1768 or LEUM_1997)) and LEUM_1270 and LEUM_1271)	Fructose and mannose metabolism	-1000	1000	0	Reversible	[1]
SHKK	shikimate kinase	atp[c] + skm[c] <=> adp[c] + h[c] + skm5p[c]	LEUM_1162	Phenylalanine, tyrosine and tryptophan biosynthesis	-1000	1000	0	Reversible	[3]
ACKr	acetate kinase	adp[c] + actp[c] <=> atp[c] + ac[c]	(LEUM_0469 or LEUM_1280)	Purine and pyrimidine metabolism	-1000	1000	0	Reversible	[3]
PPAKr	ATP:acetate phosphotransferase	atp[c] + ppa[c] <=> adp[c] + ppap[c]	(LEUM_0469 or LEUM_1280)	Propanoate metabolism	-1000	1000	0	Reversible	[3]
GLU5K	glutamate 5-kinase	atp[c] + glu-L[c] <=> adp[c] + glu5p[c]	LEUM_0294	Arginine and proline metabolism	-1000	1000	0	Reversible	[3]
PGK	phosphoglycerate kinase	atp[c] + 3pg[c] <=> adp[c] + 13dpg[c]	LEUM_1921	Glycolysis / Gluconeogenesis	-1000	1000	0	Reversible	[3]
ASPK	aspartate kinase	atp[c] + asp-L[c] <=> adp[c] + 4pasp[c]	LEUM_0784	Lysine biosynthesis	-1000	1000	0	Reversible	[1]
ACGK	acetylglutamate kinase	atp[c] + acglu[c] <=> adp[c] + acg5p[c]	LEUM_0058	Arginine and proline metabolism	-1000	1000	0	Reversible	[3]
PPK2	polyphosphate kinase	atp[c] + ppi[c] <=> adp[c] + pppi[c]	LEUM_0243	Oxidative phosphorylation	-1000	1000	0	Reversible	[3]
CYTK1	cytidylate kinase (CMP)	atp[c] + cmp[c] <=> adp[c] + cdp[c]	LEUM_1293	Purine and pyrimidine metabolism	-1000	1000	0	Reversible	[3]
CYTK2	cytidylate kinase (dCMP)	atp[c] + dcmp[c] <=> adp[c] + dcdp[c]	LEUM_1293	Purine and pyrimidine metabolism	-1000	1000	0	Reversible	[3]
PMEVK	phosphomevalonate kinase	atp[c] + 5pmev[c] -> adp[c] + 5dpmev[c]	LEUM_1387	Terpenoid backbone biosynthesis	0	1000	0	Forward only	[2]
UMPK	ATP:nucleoside-phosphate phosphotransferase	atp[c] + ump[c] <=> adp[c] + udp[c]	LEUM_1197	Purine and pyrimidine metabolism	-1000	1000	0	Reversible	[1]
ADK1	adenylate kinase	atp[c] + amp[c] <=> 2 adp[c]	LEUM_0216	Purine and pyrimidine metabolism	-1000	1000	0	Reversible	[3]
ADK2	deoxyadenylate kinase	atp[c] + damp[c] -> adp[c] + dadp[c]	LEUM_0216	Purine and pyrimidine metabolism	0	1000	0	Forward only	Heuristics
NDPK2	nucleoside-diphosphate kinase (ATP:UDP)	atp[c] + udp[c] <=> adp[c] + utp[c]	LEUM_1571	Purine and pyrimidine metabolism	-1000	1000	0	Reversible	[3]
NDPK1	nucleoside-diphosphate kinase (ATP:GDP)	atp[c] + gdp[c] <=> adp[c] + gtp[c]	LEUM_1571	Purine and pyrimidine metabolism	-1000	1000	0	Reversible	[3]
NDPK3	nucleoside-diphosphate kinase (ATP:CDP)	atp[c] + cdp[c] <=> adp[c] + ctp[c]	LEUM_1571	Purine and pyrimidine metabolism	-1000	1000	0	Reversible	[3]
NDPK8	nucleoside-diphosphate kinase (ATP:dADP)	atp[c] + dadp[c] <=> adp[c] + datp[c]	LEUM_1571	Purine and pyrimidine metabolism	-1000	1000	0	Reversible	[1]
NDPK5	nucleoside-diphosphate kinase (ATP:dGDP)	atp[c] + dgdp[c] <=> adp[c] + dgtp[c]	LEUM_1571	Purine and pyrimidine metabolism	-1000	1000	0	Reversible	[3]
NDPK7	nucleoside-diphosphate kinase (ATP:dCDP)	atp[c] + dcdp[c] <=> adp[c] + dctp[c]	LEUM_1571	Purine and pyrimidine metabolism	-1000	1000	0	Reversible	[3]
NDPK6	nucleoside-diphosphate kinase (ATP:dUDP)	atp[c] + dudp[c] <=> adp[c] + dutp[c]	LEUM_1571	Purine and pyrimidine metabolism	-1000	1000	0	Reversible	[1]
NDPK10	ATP:nucleoside-diphosphate phosphatransferase	atp[c] + didp[c] -> adp[c] + ditp[c]	LEUM_1571	Purine and pyrimidine metabolism	0	1000	0	Forward only	[3]
NDPK9	ATP:nucleoside-diphosphate phosphatransferase	atp[c] + idp[c] <=> adp[c] + itp[c]	LEUM_1571	Purine and pyrimidine metabolism	-1000	1000	0	Reversible	[3]
NDPK4	ATP:nucleoside-diphosphate phosphatransferase	atp[c] + dtdp[c] <=> adp[c] + dttp[c]	LEUM_1571	Purine and pyrimidine metabolism	-1000	1000	0	Reversible	[3]
PMPK	phosphomethylpyrimidine kinase	atp[c] + 4ampm[c] <=> adp[c] + 2mahmp[c]	(LEUM_0096 or LEUM_0750 or LEUM_0143 or LEUM_0486)	Thiamine metabolism	-1000	1000	0	Reversible	[1]
DGK1	deoxyguanylate kinase (dGMP:ATP)	atp[c] + gmp[c] <=> adp[c] + gdp[c]	(LEUM_1713 or LEUM_1839)	Purine and pyrimidine metabolism	-1000	1000	0	Reversible	[3]
DTMPK	dTMP kinase	atp[c] + dtmp[c] <=> adp[c] + dtdp[c]	LEUM_0279	Purine and pyrimidine metabolism	-1000	1000	0	Reversible	[3]
URIDK2	ATP:dTMP phosphotransferase	atp[c] + dump[c] <=> adp[c] + dudp[c]	LEUM_0279	Purine and pyrimidine metabolism	-1000	1000	0	Reversible	[1]
PRPPS	phosphoribosylpyrophosphate synthetase	atp[c] + r5p[c] <=> h[c] + prpp[c] + amp[c]	(LEUM_0697 or LEUM_1951)	Pentose phosphate pathway	-1000	1000	0	Reversible	[3]
TMDPK	thiamine diphosphokinase	atp[c] + thm[c] <=> thmpp[c] + h[c] + amp[c]	LEUM_1508	Thiamine metabolism	-1000	1000	0	Reversible	[3]
GTPDPK	GTP diphosphokinase	atp[c] + gtp[c] <=> amp[c] + gdptp[c]	LEUM_1367	Purine and pyrimidine metabolism	-1000	1000	0	Reversible	[1]
GDPDPK	GDP diphosphokinase	atp[c] + gdp[c] <=> amp[c] + ppgpp[c]	LEUM_1367	Purine and pyrimidine metabolism	-1000	1000	0	Reversible	[2]
UGLT	UDPglucose--hexose-1-phosphate uridylyltransferase	udpg[c] + gal1p[c] <=> g1p[c] + udpgal[c]	(LEUM_0884 or LEUM_1067)	Galactose metabolism	-1000	1000	0	Reversible	[2]
NNAT	nicotinate-nucleotide adenylyltransferase	atp[c] + h[c] + nicrnt[c] <=> ppi[c] + dnad[c]	LEUM_1738	Nicotinate and nicotinamide metabolism	-1000	1000	0	Reversible	[3]
FMNAT	FMN adenylyltransferase	atp[c] + h[c] + fmn[c] <=> ppi[c] + fad[c]	LEUM_1350	Riboflavin metabolism	-1000	1000	0	Reversible	[3]
UAGDP	UDP-N-acetylglucosamine diphosphorylase	h[c] + utp[c] + acgam1p[c] <=> ppi[c] + uacgam[c]	LEUM_1607	Amino sugar and nucleotide sugar metabolism	-1000	1000	0	Reversible	[3]
G1PTT	glucose-1-phosphate thymidylyltransferase	h[c] + dttp[c] + g1p[c] -> ppi[c] + dtdpglu[c]	LEUM_1423	Thiamine metabolism	0	1000	0	Forward only	[3]
PTPAT	pantetheine-phosphate adenylyltransferase	atp[c] + h[c] + pan4p[c] <=> ppi[c] + dpcoa[c]	LEUM_1591	Pantothenate and CoA biosynthesis	-1000	1000	0	Reversible	[1]
DASYN_LME	CDP-diacylglycerol synthetase	h[c] + ctp[c] + 0.001 pa_LME[c] -> ppi[c] + 0.001 cdpdag1[c]	LEUM_0686	Glycerophospholipid metabolism	0	1000	0	Forward only	Heuristics
ASYN_LME	CDP-acylglycerol synthetase	h[c] + ctp[c] + 0.001 agly3p_LME[c] -> ppi[c] + 0.001 cdpmag1[c]	LEUM_0686	Glycerophospholipid metabolism	0	1000	0	Forward only	Heuristics
GALU	UTP-glucose-1-phosphate uridylyltransferase	h[c] + utp[c] + g1p[c] <=> udpg[c] + ppi[c]	LEUM_0599	Galactose metabolism	-1000	1000	0	Reversible	[3]
PAPPT2	phospho-N-acetylmuramoyl-pentapeptide-transferase (gamma-glutamate)	uGgla[c] + udcpp[c] -> uaGgla[c] + ump[c]	LEUM_1497	Peptidoglycan biosynthesis	0	1000	0	Forward only	[3]
PAPPT3	phospho-N-acetylmuramoyl-pentapeptide-transferase (meso-2,6-diaminopimelate)	udcpp[c] + ugmda[c] <=> uagmda[c] + ump[c]	LEUM_1497	Peptidoglycan biosynthesis	-1000	1000	0	Reversible	[3]
LTAS_LME1	LTA lump reaction	0.015 pgp_LME[c] + glyc3p[c] + 15 h2o[c] -> glycp_16[c] + 0.015 12dgr_LME[c]	(LEUM_1397 or LEUM_0043 or LEUM_0391)	Lipoteichoic acid biosynthesis	0	1000	0	Forward only	Heuristics
LTAS_LME2	LTA lump reaction	6.08 ala-D[c] + glycp_16[c] + 0.001 dgdag_LME[c] + 9.76 udpgal[c] -> 0.001 LTA_LME[c] + h2o[c] + 9.76 udp[c]	(LEUM_1397 or LEUM_0043 or LEUM_0391)	Lipoteichoic acid biosynthesis	0	1000	0	Forward only	Heuristics
CDGGGPP3	CDP-alcohol phosphatidyltransferase (glycerol 1-phosphate)	glyc3p[c] + cdgggp[c] <=> h[c] + cmp[c] + dggpgp[c]	LEUM_0583	Glycerophospholipid metabolism	-1000	1000	0	Reversible	[2]
PGSA_LME	Phosphatidylglycerol synthase LME	glyc3p[c] + 0.001 cdpdag1[c] -> h[c] + cmp[c] + 0.001 pgp_LME[c]	LEUM_0583	Glycerophospholipid Metabolism	0	1000	0	Forward only	Heuristics
LPGSA_LME	Phosphatidylglycerol synthase LME	glyc3p[c] + 0.001 cdpmag1[c] -> h[c] + cmp[c] + 0.001 lpg_LME[c]	LEUM_0583	Glycerophospholipid Metabolism	0	1000	0	Forward only	Heuristics
ACPS1	acyl-carrier protein synthase	coa[c] + apoACP[c] <=> h[c] + ACP[c] + pap[c]	LEUM_1813	Pantothenate and CoA biosynthesis	-1000	1000	0	Reversible	[1]
CLPNS_LME	cardiolipin synthase	0.001 pg_LME[c] + 0.001 cdpdag1[c] <=> 0.001 clpn_LME[c] + cmp[c]	LEUM_0579	Glycerophospholipid Metabolism	-1000	1000	0	Reversible	No data available
VPAT	valine-pyruvate aminotransferase	pyr[c] + val-L[c] -> 3mob[c] + ala-L[c]		Alanine, aspartate and glutamate metabolism	0	1000	0	Forward only	Heuristics
PGL	6-phosphogluconolactonase	h2o[c] + 6pgl[c] <=> 6pgc[c] + h[c]	LEUM_0656	Heterolactic fermentation	-1000	1000	0	Reversible	[3]
FA100ACPHi	fatty-acyl-ACP hydrolase	h2o[c] + dcaACP[c] <=> h[c] + ACP[c] + dca[c]	LEUM_0283	Cell Envelope Biosynthesis	-1000	1000	0	Reversible	[2]
FA120ACPHi	fatty-acyl-ACP hydrolase	h2o[c] + ddcaACP[c] <=> h[c] + ACP[c] + ddca[c]	LEUM_0283	Cell Envelope Biosynthesis	-1000	1000	0	Reversible	[2]
FA140ACPHi	fatty-acyl-ACP hydrolase	h2o[c] + myrsACP[c] <=> h[c] + ACP[c] + ttdca[c]	LEUM_0283	Cell Envelope Biosynthesis	-1000	1000	0	Reversible	[2]
FA141ACPHi	fatty-acyl-ACP hydrolase	h2o[c] + tdeACP[c] <=> h[c] + ACP[c] + ttdcea[c]	LEUM_0283	Cell Envelope Biosynthesis	-1000	1000	0	Reversible	[2]
FA160ACPHi	fatty-acyl-ACP hydrolase	h2o[c] + palmACP[c] <=> h[c] + ACP[c] + hdca[c]	LEUM_0283	Cell Envelope Biosynthesis	-1000	1000	0	Reversible	[3]
FA161ACPHi	fatty-acyl-ACP hydrolase	h2o[c] + hdeACP[c] <=> h[c] + ACP[c] + hdcea[c]	LEUM_0283	Cell Envelope Biosynthesis	-1000	1000	0	Reversible	[2]
FA80ACPHi	fatty-acyl-ACP hydrolase	h2o[c] + ocACP[c] <=> h[c] + ACP[c] + octa[c]	LEUM_0283	Cell Envelope Biosynthesis	-1000	1000	0	Reversible	[2]
FBP	fructose-bisphosphatase	h2o[c] + fbp[c] <=> pi[c] + f6p[c]	LEUM_1343	Glycolysis / Gluconeogenesis	-1000	1000	0	Reversible	[3]
HISTP	histidinol-phosphatase	h2o[c] + hisp[c] <=> pi[c] + histd[c]	LEUM_1558	Histidine metabolism	-1000	1000	0	Reversible	[3]
SUPPSE	sucrose-phosphate phosphatase	h2o[c] + suc6p[c] -> pi[c] + sucr[c]	(LEUM_0712 or LEUM_1408)	Starch and sucrose metabolism	0	1000	0	Forward only	Heuristics
MI1PP	1D-myo-Inositol 1-phosphate phosphohydrolase	h2o[c] + mi1p-D[c] -> pi[c] + inost[c]	LEUM_1343	Not in pathways	0	1000	0	Forward only	[1]
PGPP_LME	Phosphatidylglycerol phosphate phosphatase	h2o[c] + 0.001 pgp_LME[c] -> 0.001 pg_LME[c] + pi[c]	(LEUM_0424 or LEUM_1462)	Glycerophospholipid metabolism	0	1000	0	Forward only	Heuristics
PAPA_LME	Phosphatidate phosphatase	h2o[c] + 0.001 pa_LME[c] -> 0.001 12dgr_LME[c] + pi[c]	LEUM_1343	Cell Envelope Biosynthesis	0	1000	0	Forward only	Heuristics
NTD7	5'-nucleotidase (AMP)	h2o[c] + amp[c] -> pi[c] + adn[c]	LEUM_1322	Purine and pyrimidine metabolism	0	1000	0	Forward only	[3]
NTD11	5'-nucleotidase (IMP)	h2o[c] + imp[c] -> pi[c] + ins[c]	LEUM_1322	Purine and pyrimidine metabolism	0	1000	0	Forward only	[3]
NTD9	5'-nucleotidase (GMP)	h2o[c] + gmp[c] -> pi[c] + gsn[c]	LEUM_1322	Purine and pyrimidine metabolism	0	1000	0	Forward only	[3]
NTD10	5'-nucleotidase (XMP)	h2o[c] + xmp[c] -> pi[c] + xtsn[c]	LEUM_1322	Purine and pyrimidine metabolism	0	1000	0	Forward only	[3]
NTD4	5'-nucleotidase (CMP)	h2o[c] + cmp[c] -> pi[c] + cytd[c]	LEUM_1322	Purine and pyrimidine metabolism	0	1000	0	Forward only	[3]
NTD2	5'-nucleotidase (UMP)	h2o[c] + ump[c] -> pi[c] + uri[c]	LEUM_1322	Purine and pyrimidine metabolism	0	1000	0	Forward only	[3]
NTD5	5'-nucleotidase (dTMP)	h2o[c] + dtmp[c] -> pi[c] + thymd[c]	LEUM_1322	Purine and pyrimidine metabolism	0	1000	0	Forward only	[3]
NMRPH	Nicotinamide ribonucleotide phosphohydrolase	h2o[c] + nmn[c] -> pi[c] + rnam[c]	LEUM_1322	Nicotinate and nicotinamide metabolism	0	1000	0	Forward only	[3]
NTD3	2'-Deoxycytidine 5'-monophosphate phosphohydrolase	h2o[c] + dcmp[c] -> pi[c] + dcyt[c]	LEUM_1322	Purine and pyrimidine metabolism	0	1000	0	Forward only	[3]
NTD1	2'-Deoxyuridine 5'-monophosphate phosphohydrolase	h2o[c] + dump[c] -> pi[c] + duri[c]	LEUM_1322	Purine and pyrimidine metabolism	0	1000	0	Forward only	[3]
GPDDA2	Glycerophosphodiester phosphodiesterase (Glycerophosphoethanolamine)	h2o[c] + g3pe[c] <=> h[c] + glyc3p[c] + etha[c]	(LEUM_0742 or LEUM_0615 or LEUM_1700)	Cell Envelope Biosynthesis	-1000	1000	0	Reversible	[1]
GPDDA1	sn-Glycero-3-phosphocholine glycerophosphohydrolase	h2o[c] + g3pc[c] <=> h[c] + glyc3p[c] + chol[c]	(LEUM_0742 or LEUM_0615 or LEUM_1700)	Glycerophospholipid metabolism	-1000	1000	0	Reversible	[1]
PPGPPDP	guanosine-3',5'-bis(diphosphate) 3'-diphosphatase	h2o[c] + ppgpp[c] -> h[c] + gdp[c] + ppi[c]	LEUM_1367	Purine and pyrimidine metabolism	0	1000	0	Forward only	Heuristics
O16G1lu	oligo-1,6-glucosidase (glygn4 -> glygn5), extracellular	h2o[c] + glygn4[c] -> glc-D[c] + glygn5[c]	(LEUM_0828 or LEUM_0897)	Starch and sucrose metabolism	0	1000	0	Forward only	Heuristics
O16G2lu	oligo-1,6-glucosidase (strch2 ->strch3), extracellular	h2o[c] + strch2[c] -> malt[c] + glc-D[c]	(LEUM_0828 or LEUM_0897)	Starch and sucrose metabolism	0	1000	0	Forward only	Heuristics
AXYLDS	alpha-xylosidase YicI	h2o[c] + 14bdxyln[c] -> xyl-D[c]	LEUM_1244	Not in pathways	0	1000	0	Forward only	Heuristics
CBGH	cellobiose glucohydrolase	h2o[c] + cellobiose[c] -> 2 B-glc-D[c]	(LEUM_0927 or LEUM_0902 or LEUM_0942 or LEUM_0875)	Starch and sucrose metabolism	0	1000	0	Forward only	Heuristics
GNGH	1,4-beta-D-Glucan glucohydrolase	3 h2o[c] + cellulose[c] -> 4 glc-D[c]	(LEUM_0927 or LEUM_0902 or LEUM_0942 or LEUM_0875)	Starch and sucrose metabolism	0	1000	0	Forward only	Heuristics
EPMGH	Epimelibiose galactohydrolase	h2o[c] + epm[c] -> gal[c] + man[c]	LEUM_0882	Galactose metabolism	0	1000	0	Forward only	Heuristics
GALIGH	1-alpha-D-Galactosyl-myo-inositol galactohydrolase	h2o[c] + 1Dgali[c] -> gal[c] + inost[c]	LEUM_0882	Galactose metabolism	0	1000	0	Forward only	Heuristics
GGLGH	Galactosylglycerol galactohydrolase	h2o[c] + ggl[c] -> glyc[c] + gal[c]	LEUM_0882	Galactose metabolism	0	1000	0	Forward only	Heuristics
RAFGH	Raffinose galactohydrolase	h2o[c] + raffin[c] -> sucr[c] + gal[c]	LEUM_0882	Galactose metabolism	0	1000	0	Forward only	Heuristics
GALS3	alpha-D-Glucoside glucohydrolase;	h2o[c] + melib[c] -> glc-D[c] + gal[c]	LEUM_0882	Galactose metabolism	0	1000	0	Forward only	Heuristics
LACZ	beta-galactosidase	h2o[c] + lcts[c] <=> glc-D[c] + gal[c]	(LEUM_0927 or LEUM_0902 or LEUM_0942 or LEUM_1316 or LEUM_1064 or LEUM_0845)	Galactose metabolism	-1000	1000	0	Reversible	[1]
SUCR	sucrase	h2o[c] + sucr[c] -> fru[c] + glc-D[c]	LEUM_0289	Starch and sucrose metabolism	0	1000	0	Forward only	Heuristics
FFSD	Sucrose 6-phosphate fructohydrolase	h2o[c] + suc6p[c] <=> fru[c] + g6p[c]	LEUM_0289	Starch and sucrose metabolism	-1000	1000	0	Reversible	[1]
RAFH	invertase, cytoplasmic	h2o[c] + raffin[c] <=> fru[c] + melib[c]	LEUM_0289	Starch and sucrose metabolism	-1000	1000	0	Reversible	[2]
XYLXYLc	D-xylose xylohydrolase	h2o[c] + 14bdxyln[c] -> xyl-D[c]	LEUM_0848	Amino sugar and nucleotide sugar metabolism	0	1000	0	Forward only	Heuristics
14BGGH	1,4-(1,3;1,4)-beta-D-Glucan 4-glucanohydrolase	h2o[c] + cellulose[c] -> 2 cellobiose[c]	LEUM_0847	Starch and sucrose metabolism	0	1000	0	Forward only	Heuristics
AAFH_L	alpha-L-arabinan arabinofuranohydrolase	h2o[c] + arabinan[c] -> 2 arab-L[c]	LEUM_0890	Amino sugar and nucleotide sugar metabolism	0	1000	0	Forward only	Heuristics
PGGH	6-phospho-beta-glucosidase	h2o[c] + cellobiose6p[c] <=> g6p[c] + glc-D[c]	(LEUM_0927 or LEUM_0902 or LEUM_0942)	Glycolysis / Gluconeogenesis	-1000	1000	0	Reversible	[1]
AMY1	1,4-alpha-D-Glucan glucanohydrolase	strch[c] + h2o[c] -> glc-D[c] + strch2[c]	LEUM_0509	Starch and sucrose metabolism	0	1000	0	Forward only	Heuristics
TRE6PH	alpha,alpha-Trehalose-6-phosphate phosphoglucohydrolase	h2o[c] + tre6p[c] <=> g6p[c] + glc-D[c]	(LEUM_0899 or LEUM_0897 or LEUM_0828 or LEUM_0509)	Starch and sucrose metabolism	-1000	1000	0	Reversible	[1]
NRNRH	N-ribosylnicotinamide ribohydrolase	h2o[c] + rnam[c] -> rib-D[c] + ncam[c]	(LEUM_0296 or LEUM_0759 or LEUM_0798)	Purine and pyrimidine metabolism	0	1000	0	Forward only	[3]
XTSNH	Xanthosine ribohydrolase	h2o[c] + xtsn[c] <=> xan[c] + rib-D[c]	(LEUM_0296 or LEUM_0759 or LEUM_0798)	Purine and pyrimidine metabolism	-1000	1000	0	Reversible	[2]
ADNUC	purine nucleosidase (adenosine)	h2o[c] + adn[c] <=> ade[c] + rib-D[c]	(LEUM_0296 or LEUM_0759 or LEUM_0798)	Purine and pyrimidine metabolism	-1000	1000	0	Reversible	[3]
GNNUC	purine nucleosidase (guanosine)	h2o[c] + gsn[c] -> gua[c] + rib-D[c]	(LEUM_0296 or LEUM_0759 or LEUM_0798)	Purine and pyrimidine metabolism	0	1000	0	Forward only	Heuristics
INSH	purine nucleosidase (inosine)	h2o[c] + ins[c] <=> hxan[c] + rib-D[c]	(LEUM_0296 or LEUM_0759 or LEUM_0798)	Purine and pyrimidine metabolism	-1000	1000	0	Reversible	[3]
MTAN	Methylthioadenosine methylthioribohydrolase	h2o[c] + 5mta[c] <=> ade[c] + 5mtr[c]	LEUM_0706	Cysteine and methionine metabolism	-1000	1000	0	Reversible	[1]
AHCYSNS	S-adenosylhomocysteine nucleosidase	h2o[c] + ahcys[c] <=> ade[c] + rhcys[c]	LEUM_0706	Cysteine and methionine metabolism	-1000	1000	0	Reversible	[1]
AMPTASECG	membrane alanyl aminopeptidase	h2o[c] + cgly[c] <=> gly[c] + cys-L[c]	LEUM_1760	Glutathione metabolism	-1000	1000	0	Reversible	[2]
LEULEULAPc	hydrolysis of Leucylleucine in the small intestine for cellular uptake	h2o[c] + leuleu[c] <=> 2 leu-L[c]	LEUM_1760	Not in pathways	-1000	1000	0	Reversible	No data available
MEAMP1(gly-asp)	methionyl aminopeptidase	h2o[c] + gly-asp-L[c] <=> asp-L[c] + gly[c]	LEUM_1437	Alternate Carbon Metabolism	-1000	1000	0	Reversible	No data available
MEAMP1(gly-glu)	methionyl aminopeptidase	h2o[c] + gly-glu-L[c] <=> glu-L[c] + gly[c]	LEUM_1437	Alternate Carbon Metabolism	-1000	1000	0	Reversible	No data available
AMPTASEPG	aminopeptidase (pro-gly)	h2o[c] + progly[c] <=> gly[c] + pro-L[c]	LEUM_0504	Glutathione metabolism	-1000	1000	0	Reversible	[2]
ALAALAD	D-alanine-D-alanine dipeptidase	h2o[c] + alaala[c] -> 2 ala-D[c]	(LEUM_0353 or LEUM_2017)	Peptidoglycan biosynthesis	0	1000	0	Forward only	Heuristics
DADACBXP	D-alanyl-D-alanine carboxypeptidase	h2o[c] + ugmda[c] <=> ala-D[c] + um4p[c]	(LEUM_0353 or LEUM_2017)	Peptidoglycan biosynthesis	-1000	1000	0	Reversible	No data available
ASNN	L-asparaginase	h2o[c] + asn-L[c] <=> asp-L[c] + nh4[c]	LEUM_0782	Alanine, aspartate and glutamate metabolism	-1000	1000	0	Reversible	[3]
ACODA	acetylornithine deacetylase	h2o[c] + acorn[c] -> ac[c] + orn[c]	(LEUM_0429 or LEUM_0981 or LEUM_1154)	Arginine and proline metabolism	0	1000	0	Forward only	Heuristics
SDPDS	succinyl-diaminopimelate desuccinylase	h2o[c] + sl26da[c] <=> succ[c] + 26dap-LL[c]	(LEUM_0429 or LEUM_0981)	Lysine biosynthesis	-1000	1000	0	Reversible	[3]
NNAM	nicotinamidase	h2o[c] + ncam[c] <=> nh4[c] + nac[c]	LEUM_0367	Nicotinate and nicotinamide metabolism	-1000	1000	0	Reversible	[3]
GLUN	glutaminase	h2o[c] + gln-L[c] -> glu-L[c] + nh4[c]	((LEUM_1371 and LEUM_1370) or (LEUM_1208 and LEUM_1207) or LEUM_1789 or LEUM_1797 or LEUM_0519)	Alanine, aspartate and glutamate metabolism	0	1000	0	Forward only	[1]
AGDC	N-acetylglucosamine-6-phosphate deacetylase	h2o[c] + acgam6p[c] <=> ac[c] + gam6p[c]	LEUM_0425	Amino sugar and nucleotide sugar metabolism	-1000	1000	0	Reversible	[3]
AMAA	N-acetylmuramoyl-L-alanine amidase	h2o[c] + acmama[c] <=> ala-L[c] + acmam[c]	LEUM_1281	Amino sugar and nucleotide sugar metabolism	-1000	1000	0	Reversible	[1]
AMID3	amidase	h2o[c] + iad[c] <=> nh4[c] + ind3ac[c]	LEUM_0367	Phenylalanine, tyrosine and tryptophan biosynthesis	-1000	1000	0	Reversible	No data available
ADPDS	N6-Acetyl-LL-2,6-diaminoheptanedioate amidohydrolase	h2o[c] + n6all26d[c] <=> ac[c] + 26dap-LL[c]	(LEUM_0669 or LEUM_0113)	Lysine biosynthesis	-1000	1000	0	Reversible	No data available
ALPHNH	urea-1-carboxylate amidohydrolase	h2o[c] + 3 h[c] + allphn[c] -> 2 co2[c] + 2 nh4[c]	(LEUM_0988 and LEUM_0989)	Arginine and proline metabolism	0	1000	0	Forward only	[1]
DHORTS	dihydroorotase	h2o[c] + dhor-S[c] <=> h[c] + cbasp[c]	LEUM_1209	Purine and pyrimidine metabolism	-1000	1000	0	Reversible	[1]
ARGD	L-Arginine deiminase	h2o[c] + arg-L[c] -> nh4[c] + citr-L[c]	LEUM_0821	Arginine and proline metabolism	0	1000	0	Forward only	Heuristics
ALLTAMH	allantoate amidohydrolase	2 h2o[c] + 2 h[c] + alltt[c] <=> co2[c] + 2 nh4[c] + urdglyc[c]	LEUM_1154	Alternate Carbon Metabolism	-1000	1000	0	Reversible	[2]
IMPC	IMP cyclohydrolase	fprica[c] -> h2o[c] + imp[c]	LEUM_0727	Purine and pyrimidine metabolism	0	1000	0	Forward only	[3]
DCMPDA	dCMP aminohydrolase	h2o[c] + h[c] + dcmp[c] <=> nh4[c] + dump[c]	LEUM_0459	Purine and pyrimidine metabolism	-1000	1000	0	Reversible	No data available
DCMPDA2	dCMP deaminase (CMP)	h2o[c] + h[c] + cmp[c] -> nh4[c] + ump[c]	LEUM_0459	Purine and pyrimidine metabolism	0	1000	0	Forward only	Heuristics
PRAMPC	phosphoribosyl-AMP cyclohydrolase	h2o[c] + prbamp[c] <=> prfp[c]	LEUM_1549	Histidine metabolism	-1000	1000	0	Reversible	[3]
ADD	Adenine aminohydrolase	h2o[c] + h[c] + ade[c] -> nh4[c] + hxan[c]	LEUM_0683	Purine and pyrimidine metabolism	0	1000	0	Forward only	[1]
GTPCII	GTP cyclohydrolase II	3 h2o[c] + gtp[c] -> 2 h[c] + ppi[c] + 25dhpp[c] + for[c]	LEUM_0824	Riboflavin metabolism	0	1000	0	Forward only	[3]
DHPPDA	diaminohydroxyphosphoribosylaminopyrimidine deaminase	h2o[c] + 25dhpp[c] + h[c] -> 5apru[c] + nh4[c]	LEUM_0822	Riboflavin metabolism	0	1000	0	Forward only	Heuristics
ADA	adenosine deaminase	h2o[c] + h[c] + adn[c] -> nh4[c] + ins[c]	LEUM_0809	Purine and pyrimidine metabolism	0	1000	0	Forward only	[3]
DADA	Deoxyadenosine deaminase	dad-2[c] + h2o[c] + h[c] -> din[c] + nh4[c]	LEUM_0809	Purine and pyrimidine metabolism	0	1000	0	Forward only	Heuristics
CYTD	cytidine deaminase	h2o[c] + cytd[c] + h[c] -> nh4[c] + uri[c]	LEUM_0443	Purine and pyrimidine metabolism	0	1000	0	Forward only	[3]
CYTD2	cytidine deaminase	h2o[c] + dcyt[c] + h[c] <=> nh4[c] + duri[c]	LEUM_0443	Purine and pyrimidine metabolism	-1000	1000	0	Reversible	No data available
MTHFC	methenyltetrahydrofolate cyclohydrolase	h2o[c] + methf[c] <=> h[c] + 10fthf[c]	LEUM_0460	Folate metabolism	-1000	1000	0	Reversible	[3]
TMN	Thiamin hydrolase	h2o[c] + thm[c] -> h[c] + 4ahmmp[c] + 4mhetz[c]	LEUM_1546	Thiamine metabolism	0	1000	0	Forward only	Heuristics
G6PDA	glucosamine-6-phosphate deaminase	h2o[c] + gam6p[c] -> nh4[c] + f6p[c]	LEUM_0354	Amino sugar and nucleotide sugar metabolism	0	1000	0	Forward only	[1]
PPA	soluble inorganic diphosphatase	h2o[c] + ppi[c] <=> h[c] + 2 pi[c]	LEUM_1362	Oxidative phosphorylation	-1000	1000	0	Reversible	[3]
GTPDPDP	guanosine 3'-diphosphate 5'-triphosphate 5'-phosphohydrolase	h2o[c] + gdptp[c] -> h[c] + pi[c] + ppgpp[c]	(LEUM_1362 or LEUM_0334 or LEUM_0244 or LEUM_0242)	Purine and pyrimidine metabolism	0	1000	0	Forward only	Heuristics
TDP	Thiamin diphosphate phosphohydrolase	h2o[c] + thmpp[c] -> h[c] + pi[c] + thmmp[c]	(LEUM_0475 or LEUM_1253 or LEUM_1929)	Thiamine metabolism	0	1000	0	Forward only	[3]
ATPM	nucleoside-triphosphatase (ATP)	atp[c] + h2o[c] -> adp[c] + h[c] + pi[c]	(LEUM_0475 or LEUM_1253 or LEUM_1929)	Purine and pyrimidine metabolism	1.104	1000	0	Forward only	[3]
NTP10	nucleoside-triphosphatase (ITP)	h2o[c] + itp[c] -> h[c] + pi[c] + idp[c]	(LEUM_0475 or LEUM_1253 or LEUM_1929)	Purine and pyrimidine metabolism	0	1000	0	Forward only	[2]
NTP11	nucleoside-triphosphatase (dITP)	h2o[c] + ditp[c] -> h[c] + pi[c] + didp[c]	(LEUM_0475 or LEUM_1253 or LEUM_1929)	Purine and pyrimidine metabolism	0	1000	0	Forward only	[2]
NTP5	nucleoside-triphosphatase (CTP)	h2o[c] + ctp[c] -> h[c] + pi[c] + cdp[c]	(LEUM_0475 or LEUM_1253 or LEUM_1929)	Purine and pyrimidine metabolism	0	1000	0	Forward only	[2]
NTPP10	2'-Deoxyinosine-5'-triphosphate pyrophosphohydrolase	ditp[c] + h2o[c] <=> dimp[c] + ppi[c] + h[c]	LEUM_0610	Purine and pyrimidine metabolism	-1000	1000	0	Reversible	[3]
NTPP4	Nucleoside triphosphate pyrophosphorylase (ctp)	h2o[c] + ctp[c] -> h[c] + ppi[c] + cmp[c]	LEUM_0610	Purine and pyrimidine metabolism	0	1000	0	Forward only	[2]
NTPP2	Nucleoside triphosphate pyrophosphorylase (gtp)	h2o[c] + gtp[c] -> h[c] + ppi[c] + gmp[c]	LEUM_0610	Purine and pyrimidine metabolism	0	1000	0	Forward only	[3]
NTPP8	Nucleoside triphosphate pyrophosphorylase (utp)	h2o[c] + utp[c] -> h[c] + ppi[c] + ump[c]	LEUM_0610	Purine and pyrimidine metabolism	0	1000	0	Forward only	[3]
DUTPDP	dUTP diphosphatase	h2o[c] + dutp[c] -> h[c] + ppi[c] + dump[c]	LEUM_0156	Purine and pyrimidine metabolism	0	1000	0	Forward only	[1]
UDCPK	undecaprenol kinase	atp[c] + udcp[c] -> adp[c] + h[c] + udcpp[c]	(LEUM_0133 or LEUM_0634)	Peptidoglycan biosynthesis	0	1000	0	Forward only	Heuristics
DCPDP	decaprenyl-diphosphatase	h2o[c] + udcpdp[c] <=> h[c] + pi[c] + udcpp[c]	LEUM_0133	Peptidoglycan biosynthesis	-1000	1000	0	Reversible	[3]
PRATPP	phosphoribosyl-ATP pyrophosphatase	h2o[c] + prbatp[c] <=> h[c] + ppi[c] + prbamp[c]	LEUM_1548	Histidine metabolism	-1000	1000	0	Reversible	[3]
ADPRDP	ADP-ribose pyrophosphatase	h2o[c] + adprib[c] -> 2 h[c] + r5p[c] + amp[c]	(LEUM_0152 or LEUM_0381 or LEUM_0910)	Not in pathways	0	1000	0	Forward only	[1]
ACYP	acylphosphatase	h2o[c] + 13dpg[c] -> h[c] + pi[c] + 3pg[c]	LEUM_1730	Not in pathways	0	1000	0	Forward only	Heuristics
ACYP_2	acylphosphatase	h2o[c] + actp[c] -> h[c] + pi[c] + ac[c]	LEUM_1730	Pyruvate metabolism	0	1000	0	Forward only	[1]
F0F1ATPASE	ATP phosphohydrolase	adp[c] + pi[c] + 4 h[e] <=> atp[c] + h2o[c] + 3 h[c]	(LEUM_1868 and LEUM_1869 and LEUM_1870 and LEUM_1871 and LEUM_1872 and LEUM_1873 and LEUM_1874 and LEUM_1875)	Oxidative phosphorylation	-1000	1000	0	Reversible	Heuristics
NTP3	GTP phosphohydrolase	h2o[c] + gtp[c] -> h[c] + pi[c] + gdp[c]	(LEUM_0521 or LEUM_0780 or LEUM_0877 or LEUM_1510 or LEUM_1857 or LEUM_0627)	Purine and pyrimidine metabolism	0	1000	0	Forward only	[2]
DAPE	diaminopimelate epimerase	26dap-LL[c] <=> 26dap-M[c]		Lysine biosynthesis	-1000	1000	0	Reversible	[1]
DAPDC	diaminopimelate decarboxylase	h[c] + 26dap-M[c] <=> co2[c] + lys-L[c]	LEUM_0667	Lysine biosynthesis	-1000	1000	0	Reversible	[3]
AIRCr	phosphoribosylaminoimidazole carboxylase	co2[c] + air[c] <=> 2 h[c] + 5aizc[c]	(LEUM_0718 and LEUM_0719)	Purine and pyrimidine metabolism	-1000	1000	0	Reversible	No data available
OMPDC	orotidine-5'-phosphate decarboxylase	h[c] + orot5p[c] <=> co2[c] + ump[c]	LEUM_1206	Purine and pyrimidine metabolism	-1000	1000	0	Reversible	[3]
MALLAC	Malolactic reaction	mal-L[c] + h[c] -> lac-D[c] + co2[c]		Malolactic fermentation	0	0	0	Forward only	Heuristics
OAADC	oxaloacetate decarboxylase	h[c] + oaa[c] -> pyr[c] + co2[c]	LEUM_2042	Pyruvate metabolism	0	1000	0	Forward only	[2]
PPC	phosphoenolpyruvate carboxylase	hco3[c] + pep[c] <=> pi[c] + oaa[c]	LEUM_1694	Mixed acid fermentation	-1000	1000	0	Reversible	[2]
DPMVD	diphosphomevalonate decarboxylase	atp[c] + 5dpmev[c] <=> adp[c] + pi[c] + co2[c] + ipdp[c]	LEUM_1386	Terpenoid backbone biosynthesis	-1000	1000	0	Reversible	[2]
PPCDC	phosphopantothenoylcysteine decarboxylase	h[c] + 4ppcys[c] <=> co2[c] + pan4p[c]	LEUM_1217	Pantothenate and CoA biosynthesis	-1000	1000	0	Reversible	[3]
UPPDC1	uroporphyrinogen decarboxylase (uroporphyrinogen III)	4 h[c] + uppg3[c] <=> 4 co2[c] + cpppg3[c]	LEUM_0135	Porphyrin and chlorophyll metabolism	-1000	1000	0	Reversible	[1]
UPPDC2	uroporphyrinogen decarboxylase (uroporphyrinogen I)	4 h[c] + uppg1[c] <=> 4 co2[c] + cpppg1[c]	LEUM_0135	Porphyrin and chlorophyll metabolism	-1000	1000	0	Reversible	[3]
4CMLCL-kt	4-carboxymuconolactone decarboxylase	h[c] + 4cml[c] -> co2[c] + 5odhf2a[c]	LEUM_1085	Benzoate degradation	0	1000	0	Forward only	Heuristics
IGPS	indole-3-glycerol-phosphate synthase	h[c] + 2cpr5p[c] <=> h2o[c] + co2[c] + 3ig3p[c]	LEUM_1174	Phenylalanine, tyrosine and tryptophan biosynthesis	-1000	1000	0	Reversible	[3]
ACLDC	acetolactate decarboxylase	h[c] + alac-S[c] -> actn-R[c] + co2[c]	(LEUM_0954 or LEUM_0549)	Butanoate metabolism	0	1000	0	Forward only	[1]
3MOPDC	(3S)-3-methyl-2-oxopentanoate carboxy-lyase	h[c] + 3mop[c] -> 2mbal[c] + co2[c]	LEUM_1959	Valine, leucine and isoleucine degradation	0	1000	0	Forward only	Heuristics
3MOBDC	(3S)-3-methyl-2-oxobutanoate carboxy-lyase	h[c] + 3mob[c] -> ibutld[c] + co2[c]	LEUM_1959	Valine, leucine and isoleucine degradation	0	1000	0	Forward only	Heuristics
KG6PDC	3-dehydro-L-gulonate-6-phosphate carboxy-lyase	h[c] + 3dhgulnp[c] -> co2[c] + xu5p-L[c]	LEUM_1994	Ascorbate Metabolism	0	1000	0	Forward only	[2]
ASCBPL	L-ascorbate 6-phosphate lactonase	h2o[c] + ascb-L-6-pi[c] -> 3dhgulnp[c]	LEUM_1998	Ascorbate Metabolism	0	1000	0	Forward only	[2]
TRPS3	indole-3-glycerol-phosphate lyase	3ig3p[c] -> g3p[c] + indole[c]	(LEUM_1172 and LEUM_1176)	Phenylalanine, tyrosine and tryptophan biosynthesis	0	1000	0	Forward only	[3]
PKL	phosphoketolase	pi[c] + xu5p-D[c] -> h2o[c] + g3p[c] + actp[c]	(LEUM_1456 or LEUM_1961)	Heterolactic fermentation	0	1000	0	Forward only	Heuristics
PKL2	phosphoketolase	pi[c] + f6p[c] -> h2o[c] + actp[c] + e4p[c]	LEUM_1961	Heterolactic fermentation	0	1000	0	Forward only	Heuristics
IG3PS	Imidazole glycerol phosphate synthase	h[c] + glu-L[c] + aicar[c] + eig3p[c] <=> gln-L[c] + prlp[c]	(LEUM_1550 and LEUM_1552)	Histidine metabolism	-1000	0	0	Reverse only	[1]
ANS1	anthranilate synthase	gln-L[c] + chor[c] <=> h[c] + pyr[c] + glu-L[c] + anth[c]	(LEUM_1170 and LEUM_1171)	Phenylalanine, tyrosine and tryptophan biosynthesis	-1000	1000	0	Reversible	[3]
NPHS	naphthoate synthase	sbzcoa[c] -> coa[c] + dhna[c]	LEUM_0016	Ubiquinone and other terpenoid-quinone biosynthesis	0	1000	0	Forward only	[2]
ADCPL	4-amino-4-deoxychorismate pyruvate-lyase	4adcho[c] <=> h[c] + pyr[c] + 4abz[c]	LEUM_0470	Folate metabolism	-1000	1000	0	Reversible	[3]
DB4PS	D-ribulose 5-phosphate formate-lyase (L-3,4-dihydroxybutan-2-one 4-phosphate-forming	ru5p-D[c] -> h[c] + db4p[c] + for[c]	LEUM_0824	Riboflavin metabolism	0	1000	0	Forward only	[3]
H2CO3D	carboxylic acid dissociation	h2o[c] + co2[c] <=> h2co3[c]	LEUM_2073	Not in pathways	-1000	1000	0	Reversible	[1]
HCO3E	HCO3 equilibration reaction	h2o[c] + co2[c] <=> h[c] + hco3[c]	LEUM_2073	Not in pathways	-1000	1000	0	Reversible	[1]
DHQD	3-dehydroquinate dehydratase	3dhq[c] <=> h2o[c] + 3dhsk[c]	LEUM_1160	Phenylalanine, tyrosine and tryptophan biosynthesis	-1000	1000	0	Reversible	[3]
ENO	enolase	2pg[c] <=> h2o[c] + pep[c]	LEUM_0240	Glycolysis / Gluconeogenesis	-1000	1000	0	Reversible	[1]
SUCBZS	O-succinylbenzoate synthase	h2o[c] + sucbz[c] <=> 2shchc[c]	LEUM_0754	Ubiquinone and other terpenoid-quinone biosynthesis	-1000	0	0	Reverse only	[1]
TRPS2	tryptophan synthase subunit beta	ser-L[c] + indole[c] <=> h2o[c] + trp-L[c]	(LEUM_1172 and LEUM_1176)	Phenylalanine, tyrosine and tryptophan biosynthesis	-1000	1000	0	Reversible	[3]
IGPDH	imidazoleglycerol-phosphate dehydratase	eig3p[c] <=> h2o[c] + imacp[c]	LEUM_1553	Histidine metabolism	-1000	1000	0	Reversible	[3]
FUM	fumarase	mal-L[c] <=> h2o[c] + fum[c]	LEUM_0153	Mixed acid fermentation	-1000	0	0	Reverse only	[1]
IPPMIb	2-Isopropylmalate hydro-lyase	3c3hmp[c] <=> h2o[c] + 2ippm[c]	(LEUM_2030 and LEUM_2029)	Valine, leucine and isoleucine biosynthesis	-1000	1000	0	Reversible	[3]
IPPMIa	3-isopropylmalate dehydratase	h2o[c] + 2ippm[c] <=> 3c2hmp[c]	(LEUM_2030 and LEUM_2029)	Valine, leucine and isoleucine degradation	-1000	1000	0	Reversible	[3]
MMDH1	(R)-2-Methylmalate hydro-lyase (2-methylmaleate-forming)	R2-mmala[c] <=> h2o[c] + 2mmale[c]	(LEUM_2029 and LEUM_2030)	Valine, leucine and isoleucine degradation	-1000	1000	0	Reversible	[3]
MMDH2	(R)-2-Methylmalate hydro-lyase (2-methylmaleate-forming)	h2o[c] + 2mmale[c] <=> De3mmale[c]	(LEUM_2029 and LEUM_2030)	Valine, leucine and isoleucine degradation	-1000	1000	0	Reversible	[2]
TDPGDH	dTDPglucose 4,6-dehydratase	dtdpglu[c] <=> h2o[c] + dtdp4d6dg[c]	LEUM_1421	Polyketide sugar unit biosynthesis	-1000	1000	0	Reversible	[3]
3HAD40	3-hydroxyacyl-[acyl-carrier-protein] dehydratase (n-C4:0)	3hbACP[c] <=> h2o[c] + but2eACP[c]	LEUM_0307	Fatty acid biosynthesis	-1000	1000	0	Reversible	[2]
3HAD60	3-hydroxyacyl-[acyl-carrier-protein] dehydratase (n-C6:0)	3hhexACP[c] <=> h2o[c] + thex2eACP[c]	LEUM_0307	Fatty acid biosynthesis	-1000	1000	0	Reversible	[2]
3HAD80	3-hydroxyacyl-[acyl-carrier-protein] dehydratase (n-C8:0)	3hoctACP[c] <=> h2o[c] + toct2eACP[c]	LEUM_0307	Fatty acid biosynthesis	-1000	1000	0	Reversible	[2]
3HAD100	3-hydroxyacyl-[acyl-carrier-protein] dehydratase (n-C10:0)	3hdecACP[c] <=> h2o[c] + tdec2eACP[c]	LEUM_0307	Fatty acid biosynthesis	-1000	1000	0	Reversible	[2]
3HAD120	3-hydroxyacyl-[acyl-carrier-protein] dehydratase (n-C12:0)	3hddecACP[c] <=> h2o[c] + tddec2eACP[c]	LEUM_0307	Fatty acid biosynthesis	-1000	1000	0	Reversible	[2]
3HAD121	3-hydroxyacyl-[acyl-carrier-protein] dehydratase (n-C12:1)	3hddec5eACP[c] <=> h2o[c] + t3ddec5eACP[c]	LEUM_0307	Fatty acid biosynthesis	-1000	1000	0	Reversible	[2]
3HAD140	3-hydroxyacyl-[acyl-carrier-protein] dehydratase (n-C14:0)	3hmrsACP[c] <=> h2o[c] + tmrs2eACP[c]	LEUM_0307	Fatty acid biosynthesis	-1000	1000	0	Reversible	[2]
3HAD160	3-hydroxyacyl-[acyl-carrier-protein] dehydratase (n-C16:0)	3hpalmACP[c] <=> h2o[c] + tpalm2eACP[c]	LEUM_0307	Fatty acid biosynthesis	-1000	1000	0	Reversible	[2]
3HAD141	3-hydroxyacyl-[acyl-carrier-protein] dehydratase (n-C14:1)	3hcmrs7eACP[c] <=> h2o[c] + t3c7mrseACP[c]	LEUM_0307	Fatty acid biosynthesis	-1000	1000	0	Reversible	[2]
3HAD161	3-hydroxyacyl-[acyl-carrier-protein] dehydratase (n-C16:1)	3hcpalm9eACP[c] <=> h2o[c] + t3c9palmeACP[c]	LEUM_0307	Fatty acid biosynthesis	-1000	1000	0	Reversible	[2]
3HAD180	3-hydroxyacyl-[acyl-carrier-protein] dehydratase (n-C18:0)	3hoctaACP[c] <=> h2o[c] + toctd2eACP[c]	LEUM_0307	Fatty acid biosynthesis	-1000	1000	0	Reversible	[2]
3HAD181	3-hydroxyacyl-[acyl-carrier-protein] dehydratase (n-C18:1)	3hcoctd9eACP[c] <=> h2o[c] + t3c9octdeACP[c]	LEUM_0307	Fatty acid biosynthesis	-1000	1000	0	Reversible	[2]
3HAD181v	3-hydroxyacyl-[acyl-carrier-protein] dehydratase (n-C18:1)	3hcvac11eACP[c] -> h2o[c] + t3c11vaceACP[c]	LEUM_0307	Fatty acid biosynthesis	0	1000	0	Forward only	Heuristics
T2DECAI	trans-Dec-2-enoyl-[acyl-carrier protein] isomerase	tdec2eACP[c] <=> dec3eACP[c]		Fatty acid biosynthesis	-1000	1000	0	Reversible	[2]
OP4ENH	2-keto-4-pentenoate hydratase	h2o[c] + op4en[c] -> 4h2opntn[c]	LEUM_2055	Phenylalanine, tyrosine and tryptophan biosynthesis	0	1000	0	Forward only	[2]
DHAD2	(R)-2,3-Dihydroxy-3-methylpentanoate hydro-lyase	23dhmp[c] -> h2o[c] + 3mop[c]	LEUM_2040	Valine, leucine and isoleucine biosynthesis	0	1000	0	Forward only	[1]
DHAD1	2,3-Dihydroxy-3-methylbutanoate hydro-lyase	23dhmb[c] -> h2o[c] + 3mob[c]	LEUM_2040	Pantothenate and CoA biosynthesis	0	1000	0	Forward only	[1]
PDX5PO	pyridoxal 5'-phosphate synthase	pdx5p[c] + o2[c] -> pydx5p[c] + h2o2[c]	LEUM_0229	Vitamin B6 metabolism	0	1000	0	Forward only	Heuristics
PDX5PS	pyridoxine 5'-phosphate synthase	phthr[c] + dxyl5p[c] + nad[c] -> pdx5p[c] + 2 h2o[c] + pi[c] + co2[c] + nadh[c] + h[c]		Vitamin B6 metabolism	0	1000	0	Forward only	[2]
4HTHRS	threonine synthase	h2o[c] + phthr[c] <=> pi[c] + 4hthr[c]	LEUM_0787	Glycine, serine and threonine metabolism	-1000	1000	0	Reversible	[3]
THRS	threonine synthase	h2o[c] + phom[c] -> pi[c] + thr-L[c]	LEUM_0787	Glycine, serine and threonine metabolism	0	1000	0	Forward only	[3]
PTHPS	6-pyruvoyltetrahydropterin synthase	ahdt[c] <=> h[c] + pppi[c] + 6pthp[c]	LEUM_0907	Folate metabolism	-1000	1000	0	Reversible	[2]
DHQS	3-dehydroquinate synthase	2dda7p[c] <=> pi[c] + 3dhq[c]	LEUM_1166	Phenylalanine, tyrosine and tryptophan biosynthesis	-1000	1000	0	Reversible	[3]
CHORS	chorismate synthase	3psme[c] -> pi[c] + chor[c]	LEUM_1165	Phenylalanine, tyrosine and tryptophan biosynthesis	0	1000	0	Forward only	[3]
SHCHCS	2-succinyl-6-hydroxy-2,4-cyclohexadiene-1-carboxylate synthase	succyca[c] -> pyr[c] + 2shchc[c]	LEUM_0753	Ubiquinone and other terpenoid-quinone biosynthesis	0	1000	0	Forward only	Heuristics
ASPT	L-Aspartate ammonia-lyase	asp-L[c] <=> fum[c] + nh4[c]	LEUM_0153	Alanine, aspartate and glutamate metabolism	-1000	1000	0	Reversible	[1]
SERD_L	L-serine deaminase	ser-L[c] -> pyr[c] + nh4[c]	LEUM_1956	Glycine, serine and threonine metabolism	0	1000	0	Forward only	[1]
SER_AL	L-serine ammonia-lyase	thr-L[c] -> 2obut[c] + nh4[c]	LEUM_1956	Glycine, serine and threonine metabolism	0	1000	0	Forward only	Heuristics
CYSTGS	L-homeserine ammonia-lyase	hom-L[c] -> 2obut[c] + nh4[c]	LEUM_1288	Glycine, serine and threonine metabolism	0	1000	0	Forward only	Heuristics
ARGSL	argininosuccinate lyase	argsuc[c] <=> fum[c] + arg-L[c]	LEUM_1458	Arginine and proline metabolism	-1000	1000	0	Reversible	[3]
ADSL1	adenylosuccinate lyase	dcamp[c] <=> fum[c] + amp[c]	LEUM_1390	Purine and pyrimidine metabolism	-1000	1000	0	Reversible	[3]
ADSL2	adenylosuccinate lyase	25aics[c] <=> fum[c] + aicar[c]	LEUM_1390	Purine and pyrimidine metabolism	-1000	1000	0	Reversible	[3]
DHDPS	dihydrodipicolinate synthase	pyr[c] + aspsa[c] <=> 2 h2o[c] + h[c] + 23dhdp[c]	LEUM_0670	Lysine biosynthesis	-1000	1000	0	Reversible	[3]
TRPAS1	L-Cysteine hydrogen-sulfide-lyase (deaminating; pyruvate-forming)	h2o[c] + cys-L[c] -> pyr[c] + nh4[c] + h2s[c]	LEUM_1288	Cysteine and methionine metabolism	0	1000	0	Forward only	[1]
CYSTGL	L-cystathionine cysteine-lyase	h2o[c] + cyst-L[c] -> 2obut[c] + nh4[c] + cys-L[c]	LEUM_1288	Cysteine and methionine metabolism	0	1000	0	Forward only	[1]
METGL	methionine g-lyase	h2o[c] + met-L[c] -> 2obut[c] + nh4[c] + ch4s[c]	LEUM_1288	Cysteine and methionine metabolism	0	1000	0	Forward only	Heuristics
SELCYSLY2	cysteine desulfurase / selenocysteine lyase	selcys[c] + pdx5p[c] -> seln[c] + ala-L[c] + pydx5p[c] + 2 h[c]	LEUM_2036	Not in pathways	0	1000	0	Forward only	[2]
DRHCHCL	S-(5-deoxy-D-ribos-5-yl)-L-homocysteine homocysteine-lyase [(4S)-4,5-dihydroxypentan-2,3-dione-forming]	rhcys[c] <=> hcys-L[c] + dhptd[c]	LEUM_1802	Cysteine and methionine metabolism	-1000	1000	0	Reversible	[2]
CYSTL	cystathionine b-lyase	h2o[c] + cyst-L[c] -> pyr[c] + nh4[c] + hcys-L[c]	LEUM_1804	Cysteine and methionine metabolism	0	1000	0	Forward only	[1]
FCLT	Ferrochelatase	fe2[c] + ppp9[c] <=> 2 h[c] + pheme[c]	LEUM_0412	Porphyrin and chlorophyll metabolism	-1000	1000	0	Reversible	[1]
ALAR	alanine racemase	ala-L[c] <=> ala-D[c]	(LEUM_0422 or LEUM_1812 or LEUM_1941)	D-Alanine metabolism	-1000	1000	0	Reversible	[1]
GLUR	glutamate racemase	glu-L[c] <=> glu-D[c]	LEUM_0609	D-glutamine and D-glutamate metabolism	-1000	1000	0	Reversible	[1]
RPE	ribulose 5-phosphate 3-epimerase	ru5p-D[c] <=> xu5p-D[c]	LEUM_1509	Heterolactic fermentation	-1000	1000	0	Reversible	[3]
TDPDRE	dTDP-4-dehydrorhamnose 3,5-epimerase	dtdp4d6dg[c] <=> dtdp4d6dm[c]	LEUM_1422	Polyketide sugar unit biosynthesis	-1000	1000	0	Reversible	[3]
UDPG4E	UDPglucose 4-epimerase	udpgal[c] <=> udpg[c]	(LEUM_0284 or LEUM_1068)	Galactose metabolism	-1000	1000	0	Reversible	[3]
UAG2E	D-galactose 1-epimerase	uacgam[c] <=> uacmam[c]	(LEUM_0284 or LEUM_1068)	Galactose metabolism	-1000	1000	0	Reversible	[1]
X5P3E	putative L-xylulose 5-phosphate 3-epimerase	xu5p-L[c] -> ru5p-L[c]	LEUM_1993	Ascorbate Metabolism	0	1000	0	Forward only	Heuristics
DG1EP	D-glucose 1-epimerase	glc-D[c] <=> B-glc-D[c]	(LEUM_0996 or LEUM_1311 or LEUM_1177)	Starch and sucrose metabolism	-1000	1000	0	Reversible	[2]
GALM	aldose 1-epimerase	gal[c] <=> a-gal-D[c]	(LEUM_0996 or LEUM_1311 or LEUM_1177)	Galactose metabolism	-1000	1000	0	Reversible	[3]
RBP4E	L-ribulose-5-phosphate 4-epimerase	ru5p-L[c] <=> xu5p-D[c]	(LEUM_0855 or LEUM_1992)	Pentose and glucuronate interconversions	-1000	1000	0	Reversible	[1]
MME	Methylmalonyl-CoA epimerase	mmcoa-S[c] <=> mmcoa-R[c]	LEUM_0601	Propanoate metabolism	-1000	1000	0	Reversible	[3]
TPI	triose-phosphate isomerase	dhap[c] <=> g3p[c]	LEUM_0239	Glycolysis / Gluconeogenesis	-1000	1000	0	Reversible	[3]
A5PISO	arabinose-5-phosphate isomerase	ru5p-D[c] <=> ara5p[c]	LEUM_0800	Not in pathways	-1000	1000	0	Reversible	[3]
PRMICI	1-(5-phosphoribosyl)-5-[(5-phosphoribosylamino)methylideneamino)imidazole-4-carboxamide isomerase	prfp[c] <=> prlp[c]	LEUM_1551	Histidine metabolism	-1000	1000	0	Reversible	[1]
PRAI	phosphoribosylanthranilate isomerase	pran[c] <=> 2cpr5p[c]	(LEUM_1173 or LEUM_2013)	Phenylalanine, tyrosine and tryptophan biosynthesis	-1000	1000	0	Reversible	[1]
ARAI	L-Arabinose ketol-isomerase	arab-L[c] <=> rbl-L[c]	LEUM_0852	Pentose and glucuronate interconversions	-1000	1000	0	Reversible	[1]
XYLI2	xylose isomerase	glc-D[c] <=> fru[c]	LEUM_0130	Pentose and glucuronate interconversions	-1000	0	0	Reverse only	[3]
XYLI1	xylose isomerase	xyl-D[c] <=> xylu-D[c]	LEUM_0130	Pentose and glucuronate interconversions	-1000	1000	0	Reversible	[3]
RPI	ribose-5-phosphate isomerase	r5p[c] <=> ru5p-D[c]	(LEUM_0154 or LEUM_0630 or LEUM_0793)	Pentose phosphate pathway	-1000	1000	0	Reversible	[3]
MAN6PI	mannose-6-phosphate isomerase	man6p[c] <=> f6p[c]	LEUM_1769	Amino sugar and nucleotide sugar metabolism	-1000	1000	0	Reversible	[3]
PGI	glucose-6-phosphate isomerase	g6p[c] <=> f6p[c]	LEUM_0355	Glycolysis / Gluconeogenesis	-1000	1000	0	Reversible	[1]
G6PI	Glucose 6 phosphate isomerase	g6p[c] <=> g6p-B[c]	LEUM_0355	Glycolysis / Gluconeogenesis	-1000	1000	0	Reversible	[2]
G6PI2	Glucose-6-phosphate isomerase	g6p-B[c] -> f6p-B[c]	LEUM_0355	Glycolysis / Gluconeogenesis	0	0	0	Forward only	Heuristics
IPDDI	isopentenyl-diphosphate D-isomerase	ipdp[c] <=> dmpp[c]	LEUM_1388	Terpenoid backbone biosynthesis	-1000	1000	0	Reversible	[1]
PGM	phosphoglycerate mutase	2pg[c] <=> 3pg[c]	(LEUM_0251 or LEUM_0382 or LEUM_0695 or LEUM_0783 or LEUM_1596 or LEUM_1877)	Glycolysis / Gluconeogenesis	-1000	1000	0	Reversible	[3]
PGAMT	phosphoglucosamine mutase	gam1p[c] <=> gam6p[c]	LEUM_1566	Amino sugar and nucleotide sugar metabolism	-1000	1000	0	Reversible	[3]
PGMT	phosphoglucomutase	g1p[c] <=> g6p[c]	(LEUM_0606 or LEUM_0997)	Glycolysis / Gluconeogenesis	-1000	1000	0	Reversible	[3]
PGMT_B	b-phosphoglucomutase	g6p-B[c] <=> g1p-B[c]	LEUM_0895	Glycolysis / Gluconeogenesis	-1000	1000	0	Reversible	[2]
ICHORS	chorismate hydroxymutase	chor[c] <=> ichor[c]	LEUM_0751	Ubiquinone and other terpenoid-quinone biosynthesis	-1000	1000	0	Reversible	[1]
AIRC3	5-carboxyamino-1-(5-phospho-D-ribosyl)imidazole carboxymutase	5caiz[c] <=> 5aizc[c]	LEUM_0718	Purine and pyrimidine metabolism	-1000	1000	0	Reversible	[3]
CHORM	chorismate mutase	chor[c] <=> pphn[c]	LEUM_1167	Phenylalanine, tyrosine and tryptophan biosynthesis	-1000	1000	0	Reversible	[3]
UDPGALM	UDP-galactopyranose mutase	udpgal[c] <=> udpgalfur[c]	LEUM_1402	Amino sugar and nucleotide sugar metabolism	-1000	1000	0	Reversible	[2]
MUCCY-kt	3-carboxy-cis,cis-muconate cycloisomerase	h[c] + 3cmuc[c] <=> 4cml[c]	LEUM_1390	Benzoate degradation	-1000	1000	0	Reversible	No data available
TYRTRS	tyrosyl-tRNA synthetase	atp[c] + trnatyr[c] + tyr-L[c] <=> tyrtrna[c] + ppi[c] + amp[c]	LEUM_2044	Aminoacyl-tRNA biosynthesis	-1000	1000	0	Reversible	[2]
METTRS	Methionyl-tRNA synthetase	atp[c] + trnamet[c] + met-L[c] <=> mettrna[c] + ppi[c] + amp[c]	LEUM_0300	Aminoacyl-tRNA biosynthesis	-1000	1000	0	Reversible	[2]
SERTRS	Seryl-tRNA synthetase	atp[c] + trnaser[c] + ser-L[c] <=> sertrna[c] + ppi[c] + amp[c]	LEUM_0182	Aminoacyl-tRNA biosynthesis	-1000	1000	0	Reversible	[2]
SERTRS2	Seryl-tRNA synthetase (selenocystein)	atp[c] + ser-L[c] + trnasecys[c] <=> ppi[c] + amp[c] + sertrna(sec)[c]	LEUM_0182	Aminoacyl-tRNA biosynthesis	-1000	1000	0	Reversible	[2]
ASPTAT	aspartyl-tRNAAsn amidotransferase	atp[c] + h2o[c] + asptrna[c] + gln-L[c] -> adp[c] + pi[c] + h[c] + asntrna[c] + glu-L[c]	(LEUM_1579 and LEUM_1580 and LEUM_1581)	Aminoacyl-tRNA biosynthesis	0	1000	0	Forward only	Heuristics
ASPTRS	Aspartyl-tRNA synthetase	atp[c] + trnaasp[c] + asp-L[c] <=> asptrna[c] + ppi[c] + amp[c]	LEUM_1309	Aminoacyl-tRNA biosynthesis	-1000	1000	0	Reversible	[2]
DAPRPL	D-Alanine:poly(ribitol phosphate) ligase (AMP-forming)	atp[c] + ala-D[c] + polyrbtlp[c] <=> ppi[c] + amp[c] + Dapolyrbtlp[c]	(LEUM_1815 and LEUM_1817)	Not in pathways	-1000	1000	0	Reversible	No data available
GLYTRS	Glycyl-tRNA synthetase	atp[c] + trnagly[c] + gly[c] <=> glytrna[c] + ppi[c] + amp[c]	(LEUM_1193 and LEUM_1194)	Aminoacyl-tRNA biosynthesis	-1000	1000	0	Reversible	[2]
PROTRS	Prolyl-tRNA synthetase	atp[c] + trnapro[c] + pro-L[c] <=> protrna[c] + ppi[c] + amp[c]	LEUM_0688	Aminoacyl-tRNA biosynthesis	-1000	1000	0	Reversible	[2]
CYSTRS	Cysteinyl-tRNA synthetase	atp[c] + trnacys[c] + cys-L[c] <=> cystrna[c] + ppi[c] + amp[c]	LEUM_0162	Aminoacyl-tRNA biosynthesis	-1000	1000	0	Reversible	[2]
GLUTRS	Glutamyl-tRNA synthetase	trnaglu[c] + glu-L[c] + atp[c] <=> glutrna[c] + ppi[c] + amp[c]	LEUM_0161	Aminoacyl-tRNA biosynthesis	-1000	1000	0	Reversible	[2]
GLNTRAT	glutamyl-tRNA(Gln) amidotransferase	atp[c] + h2o[c] + glutrna[c] + gln-L[c] -> adp[c] + pi[c] + h[c] + glntrna[c] + glu-L[c]	(LEUM_1579 and LEUM_1580 and LEUM_1581)	Aminoacyl-tRNA biosynthesis	0	1000	0	Forward only	Heuristics
ARGTRS	Arginyl-tRNA synthetase	atp[c] + trnaarg[c] + arg-L[c] <=> argtrna[c] + ppi[c] + amp[c]	LEUM_1215	Aminoacyl-tRNA biosynthesis	-1000	1000	0	Reversible	[2]
TRPTRS	Tryptophanyl-tRNA synthetase	atp[c] + trnatrp[c] + trp-L[c] <=> trptrna[c] + ppi[c] + amp[c]	LEUM_1856	Aminoacyl-tRNA biosynthesis	-1000	1000	0	Reversible	[3]
PHETRS	Phenylalanyl-tRNA synthetase	atp[c] + trnaphe[c] + phe-L[c] <=> phetrna[c] + ppi[c] + amp[c]	(LEUM_0447 and LEUM_0448)	Aminoacyl-tRNA biosynthesis	-1000	1000	0	Reversible	[2]
HISTRS	Histidyl-tRNA synthetase	atp[c] + trnahis[c] + his-L[c] <=> histrna[c] + ppi[c] + amp[c]	LEUM_1310	Aminoacyl-tRNA biosynthesis	-1000	1000	0	Reversible	[2]
ASNTRS	Asparaginyl-tRNA synthetase	atp[c] + asn-L[c] + trnaasn[c] <=> asntrna[c] + ppi[c] + amp[c]	LEUM_1381	Aminoacyl-tRNA biosynthesis	-1000	0	0	Reverse only	[2]
ASNTRH	Asparaginyl-tRNA hydrolase	h2o[c] + asntrna[c] -> h[c] + trnaasp[c] + asn-L[c]	LEUM_0398	Not in pathways	0	1000	0	Forward only	Heuristics
THRTRS	Threonyl-tRNA synthetase	atp[c] + trnathr[c] + thr-L[c] <=> thrtrna[c] + ppi[c] + amp[c]	LEUM_0662	Aminoacyl-tRNA biosynthesis	-1000	1000	0	Reversible	[2]
LEUTRS	Leucyl-tRNA synthetase	atp[c] + trnaleu[c] + leu-L[c] <=> leutrna[c] + ppi[c] + amp[c]	LEUM_0635	Aminoacyl-tRNA biosynthesis	-1000	1000	0	Reversible	[2]
ILETRS	Isoleucyl-tRNA synthetase	atp[c] + trnaile[c] + ile-L[c] <=> iletrna[c] + ppi[c] + amp[c]	LEUM_1487	Aminoacyl-tRNA biosynthesis	-1000	1000	0	Reversible	[2]
LYSTRS	Lysyl-tRNA synthetase	atp[c] + trnalys[c] + lys-L[c] <=> lystrna[c] + ppi[c] + amp[c]	LEUM_0406	Aminoacyl-tRNA biosynthesis	-1000	1000	0	Reversible	[2]
ALATRS	Alanyl-tRNA synthetase	atp[c] + trnaala[c] + ala-L[c] <=> alatrna[c] + ppi[c] + amp[c]	LEUM_0556	Aminoacyl-tRNA biosynthesis	-1000	1000	0	Reversible	[2]
VALTRS	Valyl-tRNA synthetase	atp[c] + trnaval[c] + val-L[c] <=> valtrna[c] + ppi[c] + amp[c]	LEUM_0322	Aminoacyl-tRNA biosynthesis	-1000	1000	0	Reversible	[2]
ACS	acetate CoA ligase	atp[c] + coa[c] + ac[c] -> ppi[c] + accoa[c] + amp[c]	LEUM_1150	Ethanol degradation	0	1000	0	Forward only	Heuristics
ACS2	acetyl-CoA synthase (propionate)	atp[c] + coa[c] + ppa[c] -> ppi[c] + ppcoa[c] + amp[c]	LEUM_1150	Propanoate metabolism	0	1000	0	Forward only	Heuristics
SUCBZL	o-succinylbenzoate-CoA ligase	atp[c] + coa[c] + sucbz[c] -> ppi[c] + amp[c] + sbzcoa[c]	LEUM_2021	Ubiquinone and other terpenoid-quinone biosynthesis	0	1000	0	Forward only	[1]
FACOAL80t2pp	fatty-acid-CoA ligase (octanoate transport via vectoral Co-A coupling)	atp[c] + coa[c] + octa[c] -> ppi[c] + amp[c] + occoa[c]	LEUM_1150	Fatty acid biosynthesis	0	1000	0	Forward only	Heuristics
FACOAL140	fatty-acid--CoA ligase (tetradecanoate)	atp[c] + coa[c] + ttdca[c] -> ppi[c] + amp[c] + tdcoa[c]	LEUM_1150	Fatty acid biosynthesis	0	1000	0	Forward only	[1]
FACOAL160	fatty-acid--CoA ligase (hexadecanoate)	atp[c] + coa[c] + hdca[c] -> ppi[c] + amp[c] + pmtcoa[c]	LEUM_1150	Fatty acid biosynthesis	0	1000	0	Forward only	[1]
FACOAL161	fatty-acid--CoA ligase (hexadecenoate)	atp[c] + coa[c] + hdcea[c] -> ppi[c] + amp[c] + hdcoa[c]	LEUM_1150	Fatty acid biosynthesis	0	1000	0	Forward only	[1]
GLNS	glutamine synthetase	atp[c] + glu-L[c] + nh4[c] <=> adp[c] + h[c] + pi[c] + gln-L[c]	LEUM_0717	Alanine, aspartate and glutamate metabolism	-1000	0	0	Reverse only	[3]
NADS1	NAD synthase (nh3)	atp[c] + nh4[c] + dnad[c] -> nad[c] + h[c] + ppi[c] + amp[c]	LEUM_1541	Nicotinate and nicotinamide metabolism	0	1000	0	Forward only	[3]
ASP1DC	L-aspartate 1-decarboxylase	asp-L[c] + h[c] -> co2[c] + ala-B[c]		beta-Alanine metabolism	0	1000	0	Forward only	[1]
PANTS	pantothenate synthase	atp[c] + pant-R[c] + ala-B[c] <=> h[c] + ppi[c] + amp[c] + pnto-R[c]		beta-Alanine metabolism	-1000	1000	0	Reversible	[3]
UGLDDS2	UDP-N-acetylmuramoyl-L-alanyl-D-glutamyl-L-lysine:alanyl-D-alanine ligase (ADP-forming)	atp[c] + alaala[c] + uGgl[c] <=> adp[c] + h[c] + pi[c] + uGgla[c]	LEUM_0452	Peptidoglycan biosynthesis	-1000	1000	0	Reversible	[3]
UGLDDS1	UDP-N-acetylmuramoyl-L-alanyl-D-glutamyl-L-lysyl-D-alanyl-D-alanine synthetase (alpha-glutamate)	atp[c] + alaala[c] + ugmd[c] -> adp[c] + h[c] + pi[c] + ugmda[c]	LEUM_0452	Lysine biosynthesis	0	1000	0	Forward only	[3]
DHFS	dihydrofolate synthase	atp[c] + glu-L[c] + dhpt[c] <=> adp[c] + h[c] + pi[c] + dhf[c]	(LEUM_0455 or LEUM_0733)	Folate metabolism	-1000	1000	0	Reversible	[3]
UAAGDS	UDP-N-acetylmuramoyl-L-alanyl-D-glutamyl-meso-2,6-diaminopimelate synthetase	atp[c] + 26dap-M[c] + uamag[c] <=> adp[c] + h[c] + pi[c] + ugmd[c]	(LEUM_0735 or LEUM_1788)	Lysine biosynthesis	-1000	1000	0	Reversible	[3]
GLUCYS	gamma-glutamylcysteine synthetase	atp[c] + glu-L[c] + cys-L[c] <=> adp[c] + h[c] + pi[c] + glucys[c]	LEUM_2049	Glutathione metabolism	-1000	1000	0	Reversible	[3]
ALAALAr	D-alanine-D-alanine ligase (reversible)	atp[c] + 2 ala-D[c] <=> adp[c] + h[c] + pi[c] + alaala[c]	LEUM_0264	D-Alanine metabolism	-1000	1000	0	Reversible	[3]
PPNCL	phosphopantothenate-cysteine ligase	ctp[c] + cys-L[c] + 4ppan[c] -> h[c] + ppi[c] + cmp[c] + 4ppcys[c]	LEUM_1217	Pantothenate and CoA biosynthesis	0	1000	0	Forward only	Heuristics
PPNCL3	(R)-4'-Phosphopantothenate:L-cysteine ligase	atp[c] + cys-L[c] + 4ppan[c] <=> h[c] + ppi[c] + amp[c] + 4ppcys[c]	LEUM_1217	Pantothenate and CoA biosynthesis	-1000	1000	0	Reversible	[3]
PRASCS	phosphoribosylaminoimidazolesuccinocarboxamide synthase	atp[c] + asp-L[c] + 5aizc[c] <=> adp[c] + h[c] + pi[c] + 25aics[c]	LEUM_0720	Purine and pyrimidine metabolism	-1000	1000	0	Reversible	[3]
UAAGLS1	UDP-N-acetylmuramoyl-L-alanyl-D-glutamate:L-lysine gamma-ligase (ADP-forming)	atp[c] + lys-L[c] + uamag[c] <=> adp[c] + h[c] + pi[c] + uGgl[c]	LEUM_0735	Peptidoglycan biosynthesis	-1000	1000	0	Reversible	[3]
UAMAS	UDP-N-acetylmuramoyl-L-alanine synthetase	atp[c] + uamr[c] + ala-L[c] <=> adp[c] + h[c] + pi[c] + uama[c]	LEUM_0709	D-glutamine and D-glutamate metabolism	-1000	1000	0	Reversible	[3]
UAMAGS	UDP-N-acetylmuramoyl-L-alanyl-D-glutamate synthetase	atp[c] + glu-D[c] + uama[c] <=> adp[c] + h[c] + pi[c] + uamag[c]	LEUM_1496	D-glutamine and D-glutamate metabolism	-1000	1000	0	Reversible	[3]
PRAIS	phosphoribosylaminoimidazole synthase	atp[c] + fpram[c] <=> adp[c] + h[c] + pi[c] + air[c]	LEUM_0725	Purine and pyrimidine metabolism	-1000	1000	0	Reversible	[1]
FTHFCL	5-Formyltetrahydrofolate cyclo-ligase (ADP-forming)	atp[c] + 5fthf[c] -> adp[c] + pi[c] + methf[c]	LEUM_0789	Folate metabolism	0	1000	0	Forward only	[2]
PRAGS	phosphoribosylglycinamide synthetase	atp[c] + gly[c] + pram[c] <=> adp[c] + h[c] + pi[c] + gar[c]	LEUM_0700	Purine and pyrimidine metabolism	-1000	1000	0	Reversible	[3]
BTNCC	biotin-carboxyl-carrier-protein:carbon-dioxide ligase (ADP-forming)	atp[c] + hco3[c] + biocprot[c] -> adp[c] + h[c] + pi[c] + carbbiocarbcprot[c]	(LEUM_0984 or LEUM_0317)	Fatty acid biosynthesis	0	1000	0	Forward only	[3]
BACCL	biotin-[acetyl-CoA-carboxylase] ligase	atp[c] + h[c] + btn[c] -> ppi[c] + btamp[c]	(LEUM_0301 or LEUM_0518)	Biotin metabolism	0	1000	0	Forward only	[2]
AIRC2	5-amino-1-(5-phospho-D-ribosyl)imidazole:carbon-dioxide ligase (ADP-forming)	adp[c] + 2 h[c] + pi[c] + 5caiz[c] <=> atp[c] + hco3[c] + air[c]	LEUM_0719	Purine and pyrimidine metabolism	-1000	0	0	Reverse only	[3]
CTPS2	UTP:ammonia ligase(ADP-forming)	atp[c] + h2o[c] + utp[c] + gln-L[c] -> adp[c] + 2 h[c] + pi[c] + ctp[c] + glu-L[c]	LEUM_0519	Purine and pyrimidine metabolism	0	1000	0	Forward only	[1]
FTHFL	formate-tetrahydrofolate ligase	atp[c] + thf[c] + for[c] <=> adp[c] + pi[c] + 10fthf[c]	LEUM_0701	Folate metabolism	-1000	1000	0	Reversible	[3]
ADSS	adenylosuccinate synthase	gtp[c] + imp[c] + asp-L[c] -> 2 h[c] + pi[c] + gdp[c] + dcamp[c]	LEUM_1460	Purine and pyrimidine metabolism	0	1000	0	Forward only	[3]
ARGSS	argininosuccinate synthase	atp[c] + asp-L[c] + citr-L[c] <=> h[c] + ppi[c] + amp[c] + argsuc[c]	LEUM_1459	Alanine, aspartate and glutamate metabolism	-1000	1000	0	Reversible	[3]
BACLIG	Biotinyl-5'-AMP:apo-[carboxylase] ligase (AMP-forming)	btamp[c] + apocarbx[c] -> amp[c] + biocprot[c]	(LEUM_0301 or LEUM_0518)	Biotin metabolism	0	1000	0	Forward only	[3]
NADS2	NAD synthase (glutamine-hydrolysing)	atp[c] + h2o[c] + gln-L[c] + dnad[c] -> nad[c] + h[c] + ppi[c] + glu-L[c] + amp[c]	LEUM_1541	Nicotinate and nicotinamide metabolism	0	1000	0	Forward only	Heuristics
GMPS2	GMP synthase	atp[c] + h2o[c] + xmp[c] + gln-L[c] -> 2 h[c] + ppi[c] + glu-L[c] + gmp[c] + amp[c]	(LEUM_1797 or LEUM_1789)	Purine and pyrimidine metabolism	0	1000	0	Forward only	[3]
PRFGS	phosphoribosylformylglycinamidine synthase	atp[c] + h2o[c] + gln-L[c] + fgam[c] -> adp[c] + h[c] + pi[c] + glu-L[c] + fpram[c]	(LEUM_0721 or LEUM_0722 or LEUM_0723)	Purine and pyrimidine metabolism	0	1000	0	Forward only	[3]
CBPS	carbamoyl-phosphate synthase (glutamine-hydrolysing)	2 atp[c] + h2o[c] + hco3[c] + gln-L[c] -> 2 adp[c] + 2 h[c] + pi[c] + glu-L[c] + cbp[c]	((LEUM_1371 and LEUM_1370) or (LEUM_1208 and LEUM_1207))	Purine and pyrimidine metabolism	0	1000	0	Forward only	[1]
CBPS2	carbamoyl-phosphate synthase	2 atp[c] + hco3[c] + nh4[c] -> 2 adp[c] + 2 h[c] + pi[c] + cbp[c]	((LEUM_1371 and LEUM_1370) or (LEUM_1208 and LEUM_1207))	Purine and pyrimidine metabolism	0	1000	0	Forward only	Heuristics
ACCOACDL	Acetyl-CoA:carbon-dioxide ligase (ADP-forming)	accoa[c] + carbbiocarbcprot[c] -> malcoa[c] + biocprot[c]	(((LEUM_0319 and LEUM_0318) or LEUM_0984 or LEUM_0317) and LEUM_0315)	Fatty acid biosynthesis	0	1000	0	Forward only	Heuristics
CYSDES	cysteine desulfurase	cys-L[c] + unsulfurated_sc[c] -> sulfurated_sc[c] + ala-L[c]	LEUM_2036	Not in pathways	0	1000	0	Forward only	Heuristics
DADNK	2'-deoxyadenosine kinase	dad-2[c] + atp[c] <=> damp[c] + adp[c] + h[c]	(LEUM_0617 or LEUM_0293)	Not in pathways	-1000	1000	0	Reversible	[1]
DINSK	2'-deoxyinosine kinase	din[c] + atp[c] -> dimp[c] + adp[c] + h[c]	(LEUM_0617 or LEUM_0293)	Not in pathways	0	1000	0	Forward only	Heuristics
DGNSK	deoxyguanosine kinase	atp[c] + dgsn[c] <=> adp[c] + dgmp[c] + h[c]	(LEUM_0617 or LEUM_0293)	Not in pathways	-1000	1000	0	Reversible	[1]
NTD8	2'-Deoxyguanosine 5'-monophosphate phosphohydrolase	dgmp[c] + h2o[c] -> dgsn[c] + pi[c]	LEUM_1322	Purine and pyrimidine metabolism	0	1000	0	Forward only	[3]
NTD6	2'-Deoxyadenosine 5'-monophosphate phosphohydrolase	damp[c] + h2o[c] -> dad-2[c] + pi[c]	LEUM_1322	Purine and pyrimidine metabolism	0	1000	0	Forward only	[3]
BTS5	Biotin synthase	fdxrd[c] + sulfurated_sc[c] + 2 amet[c] + dtbt[c] -> fdxox[c] + unsulfurated_sc[c] + btn[c] + 2 dad-5[c] + 2 met-L[c]	(LEUM_1538 and LEUM_1539)	Biotin metabolism	0	1000	0	Forward only	Heuristics
DBTS	dethiobiotin synthase	atp[c] + co2[c] + dann[c] -> adp[c] + 3 h[c] + pi[c] + dtbt[c]	LEUM_0304	Biotin metabolism	0	1000	0	Forward only	[1]
AMAOTr	adenosylmethionine-8-amino-7-oxononanoate transaminase	8aonn[c] + amet[c] <=> amob[c] + dann[c]	LEUM_RS01465	Biotin metabolism	-1000	1000	0	Reversible	[2]
AOXSr2	8-amino-7-oxononanoate synthase	ala-L[c] + pimACP[c] <=> 8aonn[c] + ACP[c] + co2[c]		Biotin metabolism	-1000	1000	0	Reversible	[2]
PMEACPE	Pimeloyl-[ACP] methyl ester esterase	h2o[c] + pmeACP[c] -> meoh[c] + pimACP[c]		Biotin metabolism	0	1000	0	Forward only	Heuristics
EPMEACPR	Enoylpimeloyl-[ACP] methyl ester reductase	epmeACP[c] + h[c] + nadh[c] -> nad[c] + pmeACP[c]	LEUM_0311	Biotin metabolism	0	1000	0	Forward only	Heuristics
OPMEACPD	3-Oxo-pimeloyl-[ACP] methyl ester dehydratase	hpmeACP[c] -> epmeACP[c] + h2o[c]	LEUM_0307	Biotin metabolism	0	1000	0	Forward only	Heuristics
OPMEACPR	3-Oxo-pimeloyl-[ACP] methyl ester reductase	h[c] + nadph[c] + opmeACP[c] -> hpmeACP[c] + nadp[c]	(LEUM_0313 or LEUM_0936 or LEUM_1239)	Biotin metabolism	0	1000	0	Forward only	Heuristics
OPMEACPS	3-Oxo-pimeloyl-[ACP] methyl ester synthase	gmeACP[c] + h[c] + malACP[c] -> ACP[c] + co2[c] + opmeACP[c]	LEUM_0314	Biotin metabolism	0	1000	0	Forward only	Heuristics
EGMEACPR	Enoylglutaryl-[ACP] methyl ester reductase	egmeACP[c] + h[c] + nadh[c] -> gmeACP[c] + nad[c]	LEUM_0311	Biotin metabolism	0	1000	0	Forward only	Heuristics
OGMEACPD	3-Oxo-glutaryl-[ACP] methyl ester dehydratase	hgmeACP[c] <=> egmeACP[c] + h2o[c]	LEUM_0307	Biotin metabolism	-1000	1000	0	Reversible	[2]
OGMEACPR	3-Oxo-glutaryl-[ACP] methyl ester reductase	h[c] + nadph[c] + ogmeACP[c] -> hgmeACP[c] + nadp[c]	(LEUM_0313 or LEUM_0936 or LEUM_1239)	Biotin metabolism	0	1000	0	Forward only	Heuristics
OGMEACPS	3-Oxo-glutaryl-[ACP] methyl ester synthase	h[c] + malACP[c] + malcoame[c] -> co2[c] + coa[c] + ogmeACP[c]	LEUM_0314	Biotin metabolism	0	1000	0	Forward only	Heuristics
MALCOAMT	Malonyl-CoA methyltransferase	amet[c] + malcoa[c] -> ahcys[c] + malcoame[c]		Biotin metabolism	0	1000	0	Forward only	Heuristics
ACCOAC	acetyl-CoA carboxylase	atp[c] + accoa[c] + hco3[c] <=> adp[c] + h[c] + pi[c] + malcoa[c]	(((LEUM_0319 and LEUM_0318) or LEUM_0984 or LEUM_0317) and LEUM_0315)	Fatty acid biosynthesis	-1000	1000	0	Reversible	[2]
PPHNDHT	Prephenate dehydratase	pphn[c] + h[c] -> kpp[c] + co2[c] + h2o[c]		Phenylalanine, tyrosine and tryptophan biosynthesis	0	1000	0	Forward only	Heuristics
AAAAT	aromatic amino acid aminotransferase	kpp[c] + glu-L[c] <=> phe-L[c] + akg[c]	(LEUM_1838 or LEUM_0372 or LEUM_1377)	Phenylalanine, tyrosine and tryptophan biosynthesis	-1000	1000	0	Reversible	No data available
TRPTA	aromatic amino acid transaminase Trp aKG	akg[c] + trp-L[c] <=> glu-L[c] + indpyr[c]	(LEUM_1838 or LEUM_0372 or LEUM_1377)	Phenylalanine, tyrosine and tryptophan biosynthesis	-1000	1000	0	Reversible	No data available
TYRTA	aspartate transaminase	akg[c] + tyr-L[c] <=> 34hpp[c] + glu-L[c]	(LEUM_1838 or LEUM_0372 or LEUM_1377)	Amino Acid Metabolism	-1000	1000	0	Reversible	[3]
PHETA	aspartate transaminase	akg[c] + phe-L[c] <=> glu-L[c] + phpyr[c]	(LEUM_1838 or LEUM_0372 or LEUM_1377)	Amino Acid Metabolism	-1000	1000	0	Reversible	No data available
PHETA2	aromatic amino acid aminotransferase phenylalanine	4mop[c] + phe-L[c] <=> leu-L[c] + phpyr[c]	(LEUM_1838 or LEUM_0372 or LEUM_1377)	Phenylalanine, tyrosine and tryptophan biosynthesis	-1000	1000	0	Reversible	[3]
PHETA3	aromatic amino acid aminotransferase phenylalanine	3mop[c] + phe-L[c] <=> ile-L[c] + phpyr[c]	(LEUM_1838 or LEUM_0372 or LEUM_1377)	Phenylalanine, tyrosine and tryptophan biosynthesis	-1000	1000	0	Reversible	No data available
PHETA4	aromatic amino acid aminotransferase phenylalanine	indpyr[c] + phe-L[c] <=> phpyr[c] + trp-L[c]	(LEUM_1838 or LEUM_0372 or LEUM_1377)	Phenylalanine, tyrosine and tryptophan biosynthesis	-1000	1000	0	Reversible	No data available
TRPTA2	aromatic amino acid aminotransferase tryptophan	4mop[c] + trp-L[c] <=> indpyr[c] + leu-L[c]	(LEUM_1838 or LEUM_0372 or LEUM_1377)	Phenylalanine, tyrosine and tryptophan biosynthesis	-1000	1000	0	Reversible	No data available
TRPTA3	aromatic amino acid aminotransferase tryptophan	3mop[c] + trp-L[c] <=> ile-L[c] + indpyr[c]	(LEUM_1838 or LEUM_0372 or LEUM_1377)	Phenylalanine, tyrosine and tryptophan biosynthesis	-1000	1000	0	Reversible	No data available
TYRTA2	aromatic amino acid aminotransferase tyrosine	4mop[c] + tyr-L[c] <=> 34hpp[c] + leu-L[c]	(LEUM_1838 or LEUM_0372 or LEUM_1377)	Phenylalanine, tyrosine and tryptophan biosynthesis	-1000	1000	0	Reversible	No data available
TYRTA3	aromatic amino acid aminotransferase tyrosine	3mop[c] + tyr-L[c] <=> 34hpp[c] + ile-L[c]	(LEUM_1838 or LEUM_0372 or LEUM_1377)	Phenylalanine, tyrosine and tryptophan biosynthesis	-1000	1000	0	Reversible	No data available
TYRTA5	aromatic amino acid aminotransferase tyrosine	phpyr[c] + tyr-L[c] <=> 34hpp[c] + phe-L[c]	(LEUM_1838 or LEUM_0372 or LEUM_1377)	Phenylalanine, tyrosine and tryptophan biosynthesis	-1000	1000	0	Reversible	No data available
TYRTA4	aromatic amino acid aminotransferase tyrosine	indpyr[c] + tyr-L[c] <=> 34hpp[c] + trp-L[c]	(LEUM_1838 or LEUM_0372 or LEUM_1377)	Phenylalanine, tyrosine and tryptophan biosynthesis	-1000	1000	0	Reversible	No data available
PEPPPT	phosphoenolpyruvate--protein phosphotransferase	pep[c] + prot-his-L[c] -> pyr[c] + pnplh[c]	LEUM_1779	Not in pathways	0	1000	0	Forward only	Heuristics
Mnabc	Manganese transport via ABC system	atp[c] + h2o[c] + Mn2[e] -> adp[c] + pi[c] + h[c] + Mn2[c]	((LEUM_1610 and LEUM_1609 and LEUM_0952 and LEUM_0951 and LEUM_0805 and LEUM_0804) or (LEUM_0964 and LEUM_0826 and LEUM_0434 and LEUM_0048))	Transport reactions	0	1000	0	Forward only	[1]
ZnAabc	Zinc transport via ABC system	atp[c] + h2o[c] + Zn2[e] -> adp[c] + pi[c] + h[c] + Zn2[c]	((LEUM_1610 and LEUM_1609 and LEUM_0952 and LEUM_0951 and LEUM_0805 and LEUM_0804) or (LEUM_0964 and LEUM_0826 and LEUM_0434 and LEUM_0048))	Transport reactions	0	1000	0	Forward only	Heuristics
Mgt	Mg cation transporter	Mg2[e] -> Mg2[c]	(LEUM_0702 or LEUM_0820 or LEUM_1884 or LEUM_2060)	Transport reactions	0	1000	0	Forward only	Heuristics
Znt	Zn cation transporter	Zn2[e] -> Zn2[c]	(LEUM_0702 or LEUM_0820 or LEUM_1884)	Transport reactions	0	1000	0	Forward only	Heuristics
Cot	Co cation transporter	Co2[e] -> Co2[c]	(LEUM_0702 or LEUM_0820 or LEUM_1884 or LEUM_2060)	Transport reactions	0	1000	0	Forward only	Heuristics
Coabc	Cobalt transport via ABC system	atp[c] + h2o[c] + Co2[e] -> adp[c] + pi[c] + h[c] + Co2[c]	((LEUM_1973 and LEUM_1972 and LEUM_1545 and LEUM_1544 and LEUM_1543 and LEUM_0914 and LEUM_0767 and LEUM_0766 and LEUM_0227 and LEUM_0226 and LEUM_0225) or (LEUM_0826 and LEUM_0434 and LEUM_0048) or LEUM_0338)	Transport reactions	0	1000	0	Forward only	Heuristics
Nit2	Nickel permease	h[e] + Ni2[e] -> h[c] + Ni2[c]	LEUM_2023	Transport reactions	0	1000	0	Forward only	Heuristics
Niabc	Nickel transport via ABC system	atp[c] + h2o[c] + Ni2[e] -> adp[c] + pi[c] + h[c] + Ni2[c]	(LEUM_1929 or (LEUM_0964 and LEUM_0826 and LEUM_0434 and LEUM_0048))	Transport reactions	0	1000	0	Forward only	Heuristics
Moabc	Molybdenum transport via ABC system	atp[c] + h2o[c] + Mo2[e] -> adp[c] + pi[c] + h[c] + Mo2[c]	(LEUM_1960 or (LEUM_0964 and LEUM_0826 and LEUM_0434 and LEUM_0048))	Transport reactions	0	1000	0	Forward only	Heuristics
MANpts	PEP-driven transporter of D-mannose	pnplh[c] + man[e] <=> prot-his-L[c] + man6p[c]	((LEUM_1270 or LEUM_1766) and (LEUM_1271 or LEUM_1767) and ((LEUM_1273 or LEUM_1768) and LEUM_1272)	Transport reactions	-1000	1000	0	Reversible	[1]
CELBpts	PEP-driven transporter of D-cellobiose	pnplh[c] + cellobiose[e] <=> prot-his-L[c] + cellobiose6p[c]	(LEUM_0508 or ((LEUM_0928 or LEUM_0939) and (LEUM_0930 or LEUM_0941) and (LEUM_0932 or LEUM_0940 or LEUM_1819)))	Transport reactions	-1000	1000	0	Reversible	[1]
TREpts	PEP-driven transporter of trehalose	pnplh[c] + tre[e] <=> prot-his-L[c] + tre6p[c]	LEUM_0901	Transport reactions	-1000	1000	0	Reversible	[1]
ACGAMpts	PEP-driven transporter of N-Acetyl-D-glucosamine	pnplh[c] + acgam[e] -> prot-his-L[c] + acgam6p[c]	LEUM_0508	Transport reactions	0	1000	0	Forward only	Heuristics
PTRCabc	putrescine ABC transporter ATPase	atp[c] + h2o[c] + ptrc[e] -> adp[c] + pi[c] + h[c] + ptrc[c]	(LEUM_0191 and LEUM_0192 and LEUM_0193)	Transport reactions	0	1000	0	Forward only	Heuristics
SPMDabc	spermidine ABC transporter ATPase	atp[c] + h2o[c] + spmd[e] -> adp[c] + pi[c] + h[c] + spmd[c]	(LEUM_0191 and LEUM_0192 and LEUM_0193)	Transport reactions	0	1000	0	Forward only	Heuristics
Piabc	ABC transporter of phosphate	atp[c] + h2o[c] + pi[e] <=> adp[c] + h[c] + 2 pi[c]	(LEUM_0586 and LEUM_0589 and LEUM_0590 and LEUM_0591 and LEUM_0592 and LEUM_0593)	Transport reactions	-1000	1000	0	Reversible	[1]
STACHabc	ABC transporter of stachydrine	atp[c] + h2o[c] + stach[e] -> adp[c] + pi[c] + h[c] + stach[c]	(LEUM_1017 and LEUM_1018 and LEUM_0357 and LEUM_0358)	Transport reactions	0	1000	0	Forward only	Heuristics
GLYBTabc	ABC transporter of glycine betaine	atp[c] + h2o[c] + glybt[e] -> adp[c] + pi[c] + h[c] + glybt[c]	(LEUM_1017 and LEUM_1018 and LEUM_0357 and LEUM_0358)	Transport reactions	0	1000	0	Forward only	Heuristics
NO3abc	ABC transporter of nitrate	atp[c] + h2o[c] + no3[e] -> adp[c] + pi[c] + h[c] + no3[c]	(LEUM_1151 and LEUM_1152 and LEUM_1153)	Transport reactions	0	1000	0	Forward only	Heuristics
HCO3abc	ABC transporter of hydrogen carbonate	atp[c] + h2o[c] + hco3[e] -> adp[c] + pi[c] + h[c] + hco3[c]	(LEUM_1151 and LEUM_1152 and LEUM_1153)	Transport reactions	0	1000	0	Forward only	Heuristics
XYLt2	D-xylose proton-symporter	h[e] + xyl-D[e] <=> h[c] + xyl-D[c]	(LEUM_0128 or LEUM_0853 or LEUM_0869)	Transport reactions	-1000	1000	0	Reversible	[1]
XYLabc	xylose ABC transporter permease	atp[c] + h2o[c] + xyl-D[e] -> adp[c] + pi[c] + h[c] + xyl-D[c]	LEUM_0077	Transport reactions	0	1000	0	Forward only	Heuristics
RIBabc	ribose ABC transporter permease	atp[c] + h2o[c] + rib-D[e] -> adp[c] + pi[c] + h[c] + rib-D[c]	LEUM_0078	Transport reactions	0	1000	0	Forward only	[1]
ARABabc	arabinose ABC transporter permease	atp[c] + h2o[c] + arab-L[e] -> adp[c] + pi[c] + h[c] + arab-L[c]	LEUM_0078	Transport reactions	0	1000	0	Forward only	Heuristics
Clt	chloride channel protein EriC	cl[e] -> cl[c]	LEUM_0799	Transport reactions	0	1000	0	Forward only	Heuristics
GLYCt2	glycerol uptake facilitator related permease	h[e] + glyc[e] -> h[c] + glyc[c]	(LEUM_0047 or LEUM_1392)	Transport reactions	0	1000	0	Forward only	Heuristics
CYANTt	Cyanate permease	cyanate[e] -> h[c] + cyanate[c]	LEUM_0190	Transport reactions	0	1000	0	Forward only	Heuristics
SUCRpts	PTS system sucrose transporter subunit IIBCA	pnplh[c] + sucr[e] -> prot-his-L[c] + suc6p[c]	LEUM_0288	Transport reactions	0	1000	0	Forward only	Heuristics
ASCBt2	vitamin C permease	h[e] + ascb-L[e] -> h[c] + ascb-L[c]	(LEUM_0414 or LEUM_1598)	Transport reactions	0	1000	0	Forward only	Heuristics
XANt2	Xanthine permease	h[e] + xan[e] -> h[c] + xan[c]	(LEUM_0414 or LEUM_1598 or LEUM_1876 or LEUM_0933 or LEUM_0746)	Transport reactions	0	1000	0	Forward only	Heuristics
URAt2	Uracil permease	h[e] + ura[e] -> h[c] + ura[c]	(LEUM_0414 or LEUM_1598 or LEUM_1876 or LEUM_0933 or LEUM_0746)	Transport reactions	0	1000	0	Forward only	Heuristics
GLCpts	PEP-driven transporter of D-Glucose	pnplh[c] + glc-D[e] <=> g6p[c] + prot-his-L[c]	(LEUM_0507 or LEUM_0508 or LEUM_0901)	Transport reactions	-1000	1000	0	Reversible	[1]
GLCt2	D-glucose permease	h[e] + glc-D[e] <=> h[c] + glc-D[c]	LEUM_0471	Transport reactions	-1000	1000	0	Reversible	[1]
GLCNt2	H+/gluconate symporter related permease	h[e] + glcn[e] -> h[c] + glcn[c]	(LEUM_0501 or LEUM_0553 or LEUM_0923)	Transport reactions	0	1000	0	Forward only	Heuristics
4ABUTt2	gamma-aminobutyrate permease	h[e] + 4abut[e] -> h[c] + 4abut[c]	(LEUM_0663 or LEUM_1307)	Transport reactions	0	1000	0	Forward only	Heuristics
FRUPpts	PEP-driven transporter of D-fructose	pnplh[c] + fru[e] -> f6p[c] + prot-his-L[c]	(LEUM_1272 and (LEUM_1273 or LEUM_1768 or LEUM_1997)) and LEUM_1270 and LEUM_1271)	Transport reactions	0	1000	0	Forward only	Heuristics
XYLSDt4	Na+/xyloside symporter related transporter	na1[e] + xyloside[e] -> na1[c] + xyloside[c]	(LEUM_1245 or LEUM_1314)	Transport reactions	0	1000	0	Forward only	Heuristics
GALCTTpts	PTS system galactitol-specific transporter subunit IIB	pnplh[c] + galctt[e] -> prot-his-L[c] + galcttp[c]	LEUM_1995	Transport reactions	0	1000	0	Forward only	Heuristics
MANTLpts	PTS system mannitol-specific transporter subunit IIA domain-containing protein	pnplh[c] + mantl[e] -> prot-his-L[c] + mantlp[c]	LEUM_1997	Transport reactions	0	1000	0	Forward only	Heuristics
NMNt	Nicotinamide mononucleotide transporter	nmn[e] -> nmn[c]	(LEUM_1445 or LEUM_1518)	Transport reactions	0	1000	0	Forward only	Heuristics
H2Otr	Water Channel	h2o[e] <=> h2o[c]	(LEUM_0047 or LEUM_1392 or LEUM_0618 or LEUM_1285)	Transport reactions	-1000	1000	0	Reversible	Heuristics
NH4t2	ammonia permease	h[e] + nh4[e] -> h[c] + nh4[c]	LEUM_0776	Transport reactions	0	1000	0	Forward only	Heuristics
CITt4	Na+/Citrate symporter	na1[e] + cit-L[e] -> cit-L[c] + na1[c]	LEUM_1006	Transport reactions	0	1000	0	Forward only	Heuristics
MALt4	Na+/malate symporter	na1[e] + mal-L[e] <=> mal-L[c] + na1[c]	(LEUM_1006 or LEUM_2072)	Transport reactions	-1000	1000	0	Reversible	[1]
NAt3	Sodium/proton antiporter	h[e] + na1[c] <=> h[c] + na1[e]	(LEUM_2006 or LEUM_1569)	Transport reactions	-1000	1000	0	Reversible	[1]
LYSt2	Lysine transporter	lys-L[e] + h[e] <=> lys-L[c] + h[c]	LEUM_1849	Transport reactions	-1000	1000	0	Reversible	No data available
NO3t	Nitrate transporter	no3[e] -> no3[c]	LEUM_1391	Transport reactions	0	1000	0	Forward only	Heuristics
FORt	Formate exporter via passive diffusion	for[c] -> for[e]	LEUM_1391	Transport reactions	0	1000	0	Forward only	Heuristics
GALt4	Galactose sodium symporter	na1[e] + gal[e] -> gal[c] + na1[c]	LEUM_1314	Transport reactions	0	1000	0	Forward only	Heuristics
LCTSt4	lactose sodium symporter	na1[e] + lcts[e] -> lcts[c] + na1[c]	(LEUM_1314 or LEUM_1065)	Transport reactions	0	1000	0	Forward only	Heuristics
GLNabc	Glutamine ABC transporter ATPase	atp[c] + h2o[c] + gln-L[e] -> adp[c] + pi[c] + h[c] + gln-L[c]	((LEUM_1933 and LEUM_1934 and LEUM_1935 and LEUM_1936) or (LEUM_0439 and LEUM_0438 and LEUM_0440 and LEUM_0629 and LEUM_0655) or (LEUM_0119 and LEUM_0120 and LEUM_0121 and LEUM_0122) or (LEUM_0576 and LEUM_0577 and LEUM_0578))	Transport reactions	0	1000	0	Forward only	[1]
METDabc	D-methionine ABC transporter ATPase	atp[c] + h2o[c] + met-D[e] -> adp[c] + pi[c] + h[c] + met-D[c]	(LEUM_0427 and LEUM_0428 and LEUM_0430 and LEUM_0431)	Transport reactions	0	1000	0	Forward only	[1]
PROabc	ABC transporter of L-proline	atp[c] + h2o[c] + pro-L[e] -> adp[c] + pi[c] + h[c] + pro-L[c]	(LEUM_0357 and LEUM_0358)	Transport reactions	0	1000	0	Forward only	Heuristics
ASCBPTSTr	Protein N(pi)-phospho-L-histidine + Ascorbate <=> Protein histidine + L-Ascorbate 6-phosphate	pnplh[c] + ascb-L[e] -> prot-his-L[c] + ascb-L-6-pi[c]	(LEUM_1995 or LEUM_1996 or LEUM_1997)	Ascorbate Metabolism	0	1000	0	Forward only	Heuristics
THRt	Threonine efflux protein	thr-L[c] -> thr-L[e]	LEUM_0969	Transport reactions	0	1000	0	Forward only	Heuristics
O2tr	Oxygen diffusion	o2[e] <=> o2[c]		Transport reactions	-1000	1000	0	Reversible	Heuristics
CO2tr	CO2 diffusion	co2[e] <=> co2[c]		Transport reactions	-1000	1000	0	Reversible	Heuristics
ETOHt	Ethanol transporter	etoh[c] -> etoh[e]		Transport reactions	0	1000	0	Forward only	Heuristics
ACt2	Acetate transporter	h[c] + ac[c] -> h[e] + ac[e]		Transport reactions	0	1000	0	Forward only	Heuristics
BTNt2	Biotin transporter	h[e] + btn[e] -> h[c] + btn[c]	(LEUM_0302 or LEUM_0516)	Transport reactions	0	1000	0	Forward only	Heuristics
D_LACt2	Lactate transporter	h[c] + lac-D[c] -> h[e] + lac-D[e]		Transport reactions	0	1000	0	Forward only	Heuristics
NACt2	Nicotinate transporter	h[e] + nac[e] -> h[c] + nac[c]		Transport reactions	0	1000	0	Forward only	Heuristics
FOLt2	Folate transporter	h[e] + fol[e] -> h[c] + fol[c]		Transport reactions	0	1000	0	Forward only	Heuristics
THMt2	Thiamine transporter	h[e] + thm[e] -> h[c] + thm[c]		Transport reactions	0	1000	0	Forward only	Heuristics
PNTOt2	Pantothenate transporter	h[e] + pnto-R[e] <=> h[c] + pnto-R[c]		Transport reactions	-1000	1000	0	Reversible	[1]
FRUt2	Fructose permease	h[e] + fru[e] -> h[c] + fru[c]	LEUM_0853	Transport reactions	0	1000	0	Forward only	Heuristics
VALt2	Valine transporter	h[e] + val-L[e] <=> h[c] + val-L[c]		Transport reactions	-1000	1000	0	Reversible	[1]
LEUt2	Isoleucine transporter	h[e] + leu-L[e] <=> h[c] + leu-L[c]		Transport reactions	-1000	1000	0	Reversible	No data available
ILEt2	Isoleucine transporter	h[e] + ile-L[e] <=> h[c] + ile-L[c]		Transport reactions	-1000	1000	0	Reversible	[1]
METt2	Methionine transporter	h[e] + met-L[e] <=> h[c] + met-L[c]		Transport reactions	-1000	1000	0	Reversible	No data available
ALAt2	Alanine transporter	h[e] + ala-L[e] <=> h[c] + ala-L[c]		Transport reactions	-1000	1000	0	Reversible	No data available
ARGt2	Arginine transporter	h[e] + arg-L[e] -> h[c] + arg-L[c]		Transport reactions	0	1000	0	Forward only	[1]
ASPt2	Aspartate transporter	h[e] + asp-L[e] <=> h[c] + asp-L[c]		Transport reactions	-1000	1000	0	Reversible	[1]
THRt2	Threonine transporter	h[e] + thr-L[e] <=> h[c] + thr-L[c]		Transport reactions	-1000	1000	0	Reversible	[1]
ASNt2	Asparagine transporter	h[e] + asn-L[e] <=> h[c] + asn-L[c]		Transport reactions	-1000	1000	0	Reversible	[1]
CYSt2	Cysteine transporter	h[e] + cys-L[e] <=> h[c] + cys-L[c]		Transport reactions	-1000	1000	0	Reversible	No data available
GLUt2	Glutamate transporter	h[e] + glu-L[e] <=> h[c] + glu-L[c]		Transport reactions	-1000	1000	0	Reversible	[1]
Phet2	Phenylalanine transporter	h[e] + phe-L[e] <=> h[c] + phe-L[c]		Transport reactions	-1000	1000	0	Reversible	No data available
SERt2	Serine transporter	h[e] + ser-L[e] <=> h[c] + ser-L[c]		Transport reactions	-1000	1000	0	Reversible	[1]
TRPt2	Tryptophan transporter	h[e] + trp-L[e] <=> h[c] + trp-L[c]		Transport reactions	-1000	1000	0	Reversible	[1]
TYRt2	Tyrosine transporter	h[e] + tyr-L[e] <=> h[c] + tyr-L[c]		Transport reactions	-1000	1000	0	Reversible	No data available
GLYt2	Glycine transporter	h[e] + gly[e] <=> h[c] + gly[c]		Transport reactions	-1000	1000	0	Reversible	No data available
HISt2	Histidine transporter	h[e] + his-L[e] <=> h[c] + his-L[c]		Transport reactions	-1000	1000	0	Reversible	[1]
SUCCt2	succinate transporter inout via proton symport	h[e] + succ[e] <=> h[c] + succ[c]		Transport reactions	-1000	1000	0	Reversible	No data available
PROt6	L proline transport out via proton antiport	pro-L[c] + h[e] <=> h[c] + pro-L[e]		Transport reactions	-1000	1000	0	Reversible	No data available
RIBFLVt2	Riboflavin transporter	h[e] + ribflv[e] -> h[c] + ribflv[c]	LEUM_1295	Transport reactions	0	1000	0	Forward only	Heuristics
MALTt2	Maltose transporter	h[e] + malt[e] -> h[c] + malt[c]	LEUM_0893	Transport reactions	0	1000	0	Forward only	Heuristics
2MBOLt6	2-methylbutanol transporter	2mbol[c] <=> 2mbol[e]		Transport reactions	-1000	1000	0	Reversible	No data available
DIACETt2	Maltose transporter	diacet[c] <=> diacet[e]		Transport reactions	-1000	1000	0	Reversible	No data available
DEXTt	Exopolysaccharide export	dextran[c] -> dextran[e]	(LEUM_0636 or LEUM_0905 or LEUM_1407 or LEUM_1425)	Transport reactions	0	1000	0	Forward only	Heuristics
EX_BTD-RR	(R,R)-butanediol exchange	btd-RR[c] ->		Exchange reactions	0	1000	0
EX_2MBT	2-Methylbutanol exchange	2mbol[e] ->		Exchange reactions	0	1000	0
EX_DIACET	Diacetyl exchange	diacet[e] ->		Exchange reactions	0	1000	0
EX_4ABUT	gamma-aminobutyrate exchange	4abut[e] <=>		Exchange reactions	0	1000	0
EX_ACGAM	N-Acetyl-D-glucosamine exchange	acgam[e] ->		Exchange reactions	0	1000	0
EX_ADE	Adenine exchange	ade[c] <=>		Exchange reactions	-0.08	1000	0
EX_ARAB-L	Arabinose exchange	arab-L[e] ->		Exchange reactions	0	1000	0
EX_ASCB	Ascorbate exchange	ascb-L[e] ->		Exchange reactions	0	1000	0
EX_ALA-L	Alanine exchange	ala-L[e] <=>		Exchange reactions	-0.69737	1000	0
EX_ARG-L	Arginine exchange	arg-L[e] <=>		Exchange reactions	-0.16047	1000	0
EX_ASP-L	Aspartate exchange	asp-L[e] <=>		Exchange reactions	-0.02459	1000	0
EX_ASN-L	Asparagine exchange	asn-L[e] <=>		Exchange reactions	-0.2668	1000	0
EX_BTN	Biotin exchange	btn[e] <=>		Exchange reactions	-0.08	1000	0
EX_MALT	Maltose exchange	malt[e] ->		Exchange reactions	0	1000	0
EX_CELLOBIOSE	Cellobiose exchange	cellobiose[e] ->		Exchange reactions	0	1000	0
EX_Cl	Chloride exchange	cl[e] <=>		Exchange reactions	-1000	1000	0
EX_CN	Cyanate exchange	cyanate[e] ->		Exchange reactions	0	1000	0
EX_Co	Cobalt exchange	Co2[e] <=>		Exchange reactions	-1000	1000	0
EX_CO2	CO2 exchange	co2[e] ->		Exchange reactions	0	1000	0
EX_CYS_L	L-cysteine exchange	cys-L[e] <=>		Exchange reactions	0.007792	1000	0
EX_DEX	Dextran exchange	dextran[e] ->		Exchange reactions	0	1000	0
EX_FOL	Folate exchange	fol[e] <=>		Exchange reactions	-0.08	1000	0
EX_FOR	Formate exchange	for[e] ->		Exchange reactions	0	1000	0
EX_FRU	Fructose exchange	fru[e] ->		Exchange reactions	0	1000	0
EX_GAL	Galactose exchange	gal[e] ->		Exchange reactions	0	1000	0
EX_GALCTT	Galactitol exchange	galctt[e] ->		Exchange reactions	0	1000	0
EX_GLC-D	D-glucose exchange	glc-D[e] <=>		Exchange reactions	-28.8	1000	0
EX_GLCN	Gluconate exchange	glcn[e] ->		Exchange reactions	0	1000	0
EX_GLU-L	Glutamate exchange	glu-L[e] <=>		Exchange reactions	-0.43395	1000	0
EX_GLN-L	Glutamine exchange	gln-L[e] <=>		Exchange reactions	-0.29773	1000	0
EX_GLY	Glycine exchange	gly[e] <=>		Exchange reactions	-0.1434	1000	0
EX_GLYBT	Glycine betaine exchange	glybt[e] ->		Exchange reactions	0	1000	0
EX_GLYC	Glycerol exchange	glyc[e] ->		Exchange reactions	0	1000	0
EX_GUA	Guanine exchange	gua[c] <=>		Exchange reactions	-0.08	1000	0
EX_H2S	Hydrogen sulfide exchange	h2s[c] <=>		Exchange reactions	-0.1	1000	0
EX_H	Proton exchange	h[e] <=>		Exchange reactions	-1000	1000	0
EX_H2O	Water exchange	h2o[e] <=>		Exchange reactions	-1000	1000	0
EX_HCO3	Bicarbonate exchange	hco3[e] ->		Exchange reactions	0	1000	0
EX_HIS	Histidine exchange	his-L[e] <=>		Exchange reactions	-0.08989	1000	0
EX_ILE	Isoleucine exchange	ile-L[e] <=>		Exchange reactions	-0.32853	1000	0
EX_LCTS	Lactose exchange	lcts[e] ->		Exchange reactions	0	1000	0
EX_LEU	Leucine exchange	leu-L[e] <=>		Exchange reactions	-1.46194	1000	0
EX_LYS-L	Lysine exchange	lys-L[e] <=>		Exchange reactions	-0.1502	1000	0
EX_MAL-L	Malate exchange	mal-L[e] ->		Exchange reactions	0	1000	0
EX_MAN	Mannose exchange	man[e] ->		Exchange reactions	0	1000	0
EX_MANTL	Mannitol exchange	mantl[c] ->		Exchange reactions	0	1000	0
EX_MET-L	L-Methionine exchange	met-L[e] <=>		Exchange reactions	-0.05306	1000	0
EX_MET-D	D-Methionine exchange	met-D[e] ->		Exchange reactions	0	1000	0
EX_Mg	Magnesium exchange	Mg2[e] <=>		Exchange reactions	-1000	1000	0
EX_Mn	manganese exchange	Mn2[e] <=>		Exchange reactions	-1000	1000	0
EX_Mo	Molybdenum exchange	Mo2[e] <=>		Exchange reactions	-1000	1000	0
EX_Na1	Sodium exchange	na1[e] <=>		Exchange reactions	-1000	1000	0
EX_NAC	Nicotinate exchange	nac[e] <=>		Exchange reactions	-0.08	1000	0
EX_NH4	Ammonium exchange	nh4[e] <=>		Exchange reactions	-1000	1000	0
EX_Ni	Nickel exchange	Ni2[e] <=>		Exchange reactions	-1000	1000	0
EX_NMN	Nicotinamide mononucleotide exchange	nmn[e] ->		Exchange reactions	0	1000	0
EX_NO3	Nitrate exchange	no3[e] ->		Exchange reactions	0	1000	0
EX_O2	Oxygen exchange	o2[e] <=>		Exchange reactions	0	1000	0
EX_Pi	Phosphate exchange	pi[e] <=>		Exchange reactions	-1000	1000	0
EX_PNTO-R	Pantothenate exchange	pnto-R[e] <=>		Exchange reactions	-0.00697	1000	0
EX_PHE-L	L-phenylalanine exchange	phe-L[e] <=>		Exchange reactions	-0.134912	1000	0
EX_PRO-L	L-proline exchange	pro-L[e] <=>		Exchange reactions	-0.78718	1000	0
EX_PTRC	Putrescine exchange	ptrc[e] ->		Exchange reactions	0	1000	0
EX_PDX	Pyridoxine exchange	pydxn[c] <=>		Exchange reactions	-0.08	1000	0
EX_RIBFLV	Riboflavin exchange	ribflv[e] <=>		Exchange reactions	-0.08	1000	0
EX_RIB-D	Ribose exchange	rib-D[e] ->		Exchange reactions	0	1000	0
EX_SER-L	Serine exchange	ser-L[e] <=>		Exchange reactions	-0.27427	1000	0
EX_SPMD	Spermidine exchange	spmd[e] ->		Exchange reactions	0	1000	0
EX_STACH	Stachydrine exchange	stach[e] ->		Exchange reactions	0	1000	0
EX_SUCC	Succinate exchange	succ[e] ->		Exchange reactions	0	1000	0
EX_SUCR	Sucrose exchange	sucr[e] ->		Exchange reactions	0	1000	0
EX_THM	Thiamine exchange	thm[e] <=>		Exchange reactions	-0.08	1000	0
EX_THYMD	Thymidine exchange	thymd[c] <=>		Exchange reactions	-0.08	1000	0
EX_TYR	Tyrosine exchange	tyr-L[e] <=>		Exchange reactions	-0.00395	1000	0
EX_TRP-L	Tryptophan exchange	trp-L[e] <=>		Exchange reactions	-0.24793	1000	0
EX_URA	Uracil exchange	ura[e] <=>		Exchange reactions	-0.08	1000	0
EX_VAL	Valine exchange	val-L[e] <=>		Exchange reactions	-0.4783	1000	0
EX_XAN	Xanthine exchange	xan[e] <=>		Exchange reactions	-0.08	1000	0
EX_XYL-D	D-Xylose exchange	xyl-D[e] ->		Exchange reactions	0	1000	0
EX_XYLOSIDE	Xyloside exchange	xyloside[e] ->		Exchange reactions	0	1000	0
EX_Zn	Zinc exchange	Zn2[e] <=>		Exchange reactions	-1000	1000	0
EX_ETOH	Ethanol exchange	etoh[e] ->		Exchange reactions	0	1000	0
EX_LAC-D	Lactate exchange	lac-D[e] ->		Exchange reactions	0	1000	0
EX_AC	Acetate exchange	ac[e] ->		Exchange reactions	0	1000	0
EX_THR-L	Threonine exchange	thr-L[e] <=>		Exchange reactions	-0.59378	1000	0
EX_AMOB	S-Adenosyl-4-methylthio-2-oxobutanoate exchange	amob[c] ->		Exchange reactions	0	1000	0
EX_MEOH	Methanol exchange	meoh[c] ->		Exchange reactions	0	1000	0
EX_sink1	Sink	dhptd[c] ->		Exchange reactions	0	1000	0
EX_sink2	Sink	co[c] ->		Exchange reactions	0	1000	0
EX_sink3	Sink	dad-5[c] ->		Exchange reactions	0	1000	0
References
[1]	Henry, C. S., Zinner, J. F., Cohoon, M. P., & Stevens, R. L. i Bsu1103: a new genome-scale metabolic model of Bacillus subtilis based on SEED annotations. Genome biology 10, R69 (2009).
[2]	Feist, A. M., Henry, C. S., Reed, J. L., Krummenacker, M., Joyce, A. R., Karp, P. D., ... & Palsson, B. Ø. A genome‐scale metabolic reconstruction for Escherichia coli K‐12 MG1655 that accounts for 1260 ORFs and thermodynamic information. Molecular systems biology, 3(1), 121 (2007).
[3]	Imam, S., Yilmaz, S., Sohmen, U., Gorzalski, A. S., Reed, J. L., Noguera, D. R., & Donohue, T. J. iRsp1095: a genome-scale reconstruction of the Rhodobacter sphaeroides metabolic network. BMC systems biology, 5(1), 116 (2011).

## Sheet: S-2
S-2. Metabolites in iLME620
Metabolite name	Metabolite description	Metabolite neutral formula	Metabolite charged formula	Metabolite charge	Metabolite Compartment	Metabolite KEGGID	Metabolite PubChemID	Metabolite CheBI ID	Metabolite Inchi String	Metabolite Smile
10fthf[c]	10-Formyltetrahydrofolate	C20H23N7O7	C20H21N7O7	-2	cytosol	C00234
10fthglu3[c]	10 formyl Tetrahydromethanopterin	C30H37N9O13	C30H35N9O13	-2	cytosol	x
12dgr_LME[c]	L. mesenteroides Diacylglycerol	C36716H69760O5000	C36716H69760O5000	0	cytosol	x
13dpg[c]	3-Phospho-D-glyceroyl phosphate	C3H8O10P2	C3H4O10P2	-4	cytosol	C00236
14bdxyln[c]	(1,4-beta-D-Xylan)n	C5H8O4	C5H8O4	0	cytosol	C02352
1Dgali[c]	alpha-D-Galactosyl-(1->3)-1D-myo-inositol	C12H22O11	C12H22O11	0	cytosol	C01235
1pyr5c[c]	1-Pyrroline-5-carboxylate	C5H7NO2	C5H6NO2	-1	cytosol	C03912
23dhdp[c]	2,3-Dihydrodipicolinate	C7H7NO4	C7H5NO4	-2	cytosol	C03340
23dhmb[c]	(R)-2,3-Dihydroxy-3-methylbutanoate	C5H10O4	C5H9O4	-1	cytosol	C04272
23dhmp[c]	(R)-2,3-Dihydroxy-3-methylpentanoate	C6H12O4	C6H11O4	-1	cytosol	C06007
25aics[c]	(S)-2-[5-Amino-1-(5-phospho-D-ribosyl)imidazole-4-carboxamido]succinate	C13H19N4O12P	C13H15N4O12P	-4	cytosol	C04823
25dhpp[c]	2,5-Diamino-6-hydroxy-4-(5'-phosphoribosylamino)-pyrimidine	C9H15N5O8P	C9H14N5O8P	-1	cytosol	C01304
25dkglcn[c]	2,5-Didehydro-D-gluconate	C6H7O7	C6H7O7	-1	cytosol	C02780
26dap-LL[c]	LL-2,6-Diaminoheptanedioate	C7H14N2O4	C7H14N2O4	0	cytosol	C00666
26dap-M[c]	meso-2,6-Diaminoheptanedioate	C7H14N2O4	C7H14N2O4	0	cytosol	C00680
2ahbut[c]	(S)-2-Aceto-2-hydroxybutanoate	C6H10O4	C6H9O4	-1	cytosol	C06006
2aobut[c]	L-2-Amino-3-oxobutanoic acid	C4H7NO3	C4H6NO3	-1	cytosol	C03508
2cpr5p[c]	1-(2-Carboxyphenylamino)-1-deoxy-D-ribulose 5-phosphate	C12H16NO9P	C12H13NO9P	-3	cytosol	C01302
2dda7p[c]	2-Dehydro-3-deoxy-D-arabino-heptonate 7-phosphate	C7H13O10P	C7H10O10P	-3	cytosol	C04691
2ddg6p[c]	2-Dehydro-3-deoxy-D-gluconate 6-phosphate	C6H11O9P	C6H8O9P	-3	cytosol	C04442
2ddglcn[c]	2-Dehydro-3-deoxy-D-gluconate	C6H10O6	C6H9O6	-1	cytosol	C00204
2dglcn[c]	2-Deoxy-D-gluconate	C6H11O6	C6H11O6	-1	cytosol	C02782
2dhguln[c]	2-Keto-D-gluconic acid	C6H9O7	C6H9O7	-1	cytosol	C06473
2dhp[c]	2-Dehydropantoate	C6H10O4	C6H9O4	-1	cytosol	C00966
2dmmq8[c]	2-Demethylmenaquinone	C50H68O2	C50H72O2	-4	cytosol	C05818
2ippm[c]	2-Isopropylmaleate	C7H10O4	C7H8O4	-2	cytosol	C02631
2mahmp[c]	2-Methyl-4-amino-5-hydroxymethylpyrimidine diphosphate	C6H11N3O7P2	C6H8N3O7P2	-3	cytosol	C04752
2mbal[c]	2-methylbutanal	C5H10O	C5H10O	0	cytosol	C02223
2mbol[c]	2-methylbutanol	C5H12O	C5H12O	0	cytosol	x
2mbol[e]	2-methyl butanol	C5H12O	C5H12O	0	Extra-organism	x
2mmale[c]	2-Methylmaleate	C5H6O4	C5H4O4	-2	cytosol	C02226
2obut[c]	2-Oxobutanoate	C4H6O3	C4H5O3	-1	cytosol	C00109
2pg[c]	D-Glycerate 2-phosphate	C3H7O7P	C3H4O7P	-3	cytosol	C00631
2shchc[c]	(1R,6R)-6-Hydroxy-2-succinylcyclohexa-2,4-diene-1-carboxylate	C11H10O6	C11H10O6	-2	cytosol	C05817
34hpp[c]	3-(4-Hydroxyphenyl)pyruvate	C9H8O4	C9H7O4	-1	cytosol	C01179
3aib[c]	L-3-Amino-isobutanoate	C4H9NO2	C4H9NO2	0	cytosol	C03284
3c2hmp[c]	3-Carboxy-2-hydroxy-4-methylpentanoate	C7H12O5	C7H10O5	-2	cytosol	C04411
3c3hmp[c]	3-Carboxy-3-hydroxy-4-methylpentanoate	C7H12O5	C7H10O5	-2	cytosol	C02504
3c4mop[c]	3-Carboxy-4-methyl-2-oxopentanoate	C7H10O5	C7H8O5	-2	cytosol	C04236
3cmuc[c]	3-carboxy-cis,cis-muconate	C7H6O6	C7H3O6	-3	cytosol	C01163
3ddgc[c]	3-Dehydro-2-deoxy-D-gluconate	C6H9O6	C6H9O6	-1	cytosol	C03926
3dhgulnp[c]	3-keto-L-gulonate-6-phosphate	C6H11O10P	C6H8O10P	-3	Cytosol	C14899
3dhq[c]	3-Dehydroquinate	C7H10O6	C7H9O6	-1	cytosol	C00944
3dhsk[c]	3-Dehydroshikimate	C7H8O5	C7H7O5	-1	cytosol	C02637
3hbACP[c]	(3R)-3-Hydroxybutanoyl-[acyl-carrier protein]	C15H28N2O9PRS	C15H27N2O9PRS	-1	cytosol	C01271
3hcmrs7eACP[c]	(R)-3-hydroxy-cis-myristol-7-eoyl-[acyl-carrier protein]	C25H46N2O9PRS	C25H45N2O9PRS	-1	cytosol	x
3hcoctd9eACP[c]	(R)-3-hydroxy-cis-octd-9-eoyl-[acyl-carrier protein]	C29H54N2O9PRS	C29H53N2O9PRS	-1	cytosol	x
3hcpalm9eACP[c]	(R)-3-hydroxy-cis-palm-9-eoyl-[acyl-carrier protein]	C27H50N2O9PRS	C27H49N2O9PRS	-1	cytosol	x
3hcvac11eACP[c]	(R)-3-hydroxy-cis-vacc-11-enoyl-[acyl-carrier protein]	C29H54N2O9PRS	C29H53N2O9PRS	-1	cytosol	x
3hddec5eACP[c]	(3R)-hydroxycis delta 5-dodecenoyl-[acp]	C23H42N2O9PRS	C23H41N2O9PRS	-1	cytosol	x
3hddecACP[c]	(R)-3-Hydroxydodecanoyl-[acyl-carrier protein]	C23H44N2O9PRS	C23H43N2O9PRS	-1	cytosol	C05757
3hdecACP[c]	(R)-3-Hydroxydecanoyl-[acyl-carrier protein]	C21H40N2O9PRS	C21H39N2O9PRS	-1	cytosol	C04619
3hhexACP[c]	(R)-3-Hydroxyhexanoyl-[acyl-carrier protein]	C17H32N2O9PRS	C17H31N2O9PRS	-1	cytosol	C05747
3hisob[c]	(S)-3-Hydroxyisobutyrate	C4H8O3	C4H7O3	-1	cytosol	C06001
3hmrsACP[c]	(R)-3-Hydroxytetradecanoyl-[acyl-carrier protein]	C25H48N2O9PRS	C25H47N2O9PRS	-1	cytosol	C04688
3hoctaACP[c]	(R)-3-Hydroxyoctadecanoyl-[acyl-carrier protein]	C29H56N2O9PRS	C29H55N2O9PRS	-1	cytosol	C16220
3hoctACP[c]	(R)-3-Hydroxyoctanoyl-[acyl-carrier protein]	C19H36N2O9PRS	C19H35N2O9PRS	-1	cytosol	C04620
3hpalmACP[c]	R-3-hydroxypalmitoyl-[acyl-carrier protein]	C27H52N2O9PRS	C27H51N2O9PRS	-1	cytosol	C04633
3ig3p[c]	C'-(3-Indolyl)-glycerol 3-phosphate	C11H14NO6P	C11H12NO6P	-2	cytosol	C03506
3mob[c]	3-Methyl-2-oxobutanoate	C5H8O3	C5H7O3	-1	cytosol	C00141
3mop[c]	(S)-3-Methyl-2-oxopentanoate	C6H10O3	C6H9O3	-1	cytosol	C00671
3ocmrs7eACP[c]	3-oxo-cis-myristol-7-eoyl-[acyl-carrier protein]	C25H44N2O9PRS	C25H43N2O9PRS	-1	cytosol	x
3ococtd9eACP[c]	3-oxo-cis-octd-9-eoyl-[acyl-carrier protein]	C29H52N2O9PRS	C29H51N2O9PRS	-1	cytosol	x
3ocpalm9eACP[c]	3-oxo-cis-palm-9-eoyl-[acyl-carrier protein]	C27H48N2O9PRS	C27H47N2O9PRS	-1	cytosol	x
3ocvac11eACP[c]	3-oxo-cis-vacc-11-enoyl-[acyl-carrier protein]	C29H52N2O9PRS	C29H51N2O9PRS	-1	cytosol	x
3oddec5eACP[c]	3-oxo-cis-5-dodecenoyl-[acp]	C23H40N2O9PRS	C23H39N2O9PRS	-1	cytosol	x
3oddecACP[c]	3-Oxododecanoyl-[acyl-carrier protein]	C23H42N2O9PRS	C23H41N2O9PRS	-1	cytosol	C05756
3odecACP[c]	3-Oxodecanoyl-[acyl-carrier protein]	C21H38N2O9PRS	C21H37N2O9PRS	-1	cytosol	C05753
3ohexACP[c]	3-Oxohexanoyl-[acyl-carrier protein]	C17H30N2O9PRS	C17H29N2O9PRS	-1	cytosol	C05746
3omrsACP[c]	3-Oxotetradecanoyl-[acyl-carrier protein]	C25H46N2O9PRS	C25H45N2O9PRS	-1	cytosol	C05759
3ooctACP[c]	3-Oxooctanoyl-[acyl-carrier protein]	C19H34N2O9PRS	C19H33N2O9PRS	-1	cytosol	C05750
3ooctdACP[c]	3-Oxooctadecanoyl-[acyl-carrier protein]	C29H54N2O9PRS	C29H53N2O9PRS	-1	cytosol	C16219
3opalmACP[c]	3-Oxohexadecanoyl-[acyl-carrier protein]	C27H50N2O9PRS	C27H49N2O9PRS	-1	cytosol	C05762
3pg[c]	3-Phospho-D-glycerate	C3H7O7P	C3H4O7P	-3	cytosol	C00197
3php[c]	3-Phosphohydroxypyruvate	C3H5O7P	C3H2O7P	-3	cytosol	C03232
3psme[c]	5-O-(1-Carboxyvinyl)-3-phosphoshikimate	C10H13O10P	C10H9O10P	-4	cytosol	C01269
4abut[c]	4-Aminobutanoate	C4H9NO2	C4H9NO2	0	cytosol	C00334
4abut[e]	4-Aminobutanoate	C4H9NO2	C4H9NO2	0	Extra-organism	C00334
4abz[c]	4-Aminobenzoate	C7H7NO2	C7H6NO2	-1	cytosol	C00568
4adcho[c]	4-amino-4-deoxychorismate	C10H11NO5	C10H10NO5	-1	cytosol	C11355
4ahmmp[c]	4-Amino-5-hydroxymethyl-2-methylpyrimidine	C6H9N3O	C6H9N3O	0	cytosol	C01279
4ampm[c]	4-Amino-2-methyl-5-phosphomethylpyrimidine	C6H10N3O4P	C6H8N3O4P	-2	cytosol	C04556
4cml[c]	4-Carboxymuconolactone	C7H6O6	C7H4O6	-2	cytosol	C01278
4h2opntn[c]	4-Hydroxy-2-oxopentanoate	C5H8O4	C5H7O4	-1	cytosol	C03589
4hthr[c]	4 hydroxythreonine	C4H9NO4	C4H9NO4	0	cytosol	x
4mhetz[c]	4-Methyl-5-(2-hydroxyethyl)-thiazole	C6H9NOS	C6H9NOS	0	cytosol	C04294
4mop[c]	4-Methyl-2-oxopentanoate	C6H10O3	C6H9O3	-1	cytosol	C00233
4mpetz[c]	4-Methyl-5-(2-phosphoethyl)-thiazole	C6H10NO4PS	C6H8NO4PS	-2	cytosol	C04327
4pasp[c]	4-Phospho-L-aspartate	C4H8NO7P	C4H6NO7P	-2	cytosol	C03082
4ppan[c]	D-4'-Phosphopantothenate	C9H18NO8P	C9H15NO8P	-3	cytosol	C03492
4ppcys[c]	N-((R)-4-Phosphopantothenoyl)-L-cysteine	C12H23N2O9PS	C12H20N2O9PS	-3	cytosol	C04352
4r5au[c]	4-(1-D-Ribitylamino)-5-aminouracil	C9H16N4O6	C9H16N4O6	0	cytosol	C04732
5aizc[c]	5-amino-1-(5-phospho-D-ribosyl)imidazole-4-carboxylate	C9H14N3O9P	C9H11N3O9P	-3	cytosol	C04751
5aprbu[c]	5-Amino-6-(5'-phosphoribitylamino)uracil	C9H17N4O9P	C9H15N4O9P	-2	cytosol	C04454
5apru[c]	5-Amino-6-(5'-phosphoribosylamino)uracil	C9H15N4O9P	C9H13N4O9P	-2	cytosol	C01268
5caiz[c]	5-phosphoribosyl-5-carboxyaminoimidazole	C9H14N3O9P	C9H11N3O9P	-3	cytosol	C15667
5dpmev[c]	(R)-5-Diphosphomevalonate	C6H10O10P2	C6H10O10P2	-4	cytosol	x
5fthf[c]	5-Formyltetrahydrofolate	C20H23N7O7	C20H21N7O7	-2	cytosol	C03479
5mta[c]	5-Methylthioadenosine	C11H15N5O3S	C11H15N5O3S	0	cytosol	C00170
5mthf[c]	5-Methyltetrahydrofolate	C20H25N7O6	C20H23N7O6	-2	cytosol	C00440
5mthglu3[c]	5-Methyltetrahydromethanopterin	C30H39N9O12	C30H37N9O12	-2	Cytosol	x
5mtr[c]	5-Methylthio-D-ribose	C6H12O4S	C6H12O4S	0	cytosol	C03089
5odhf2a[c]	5-Oxo-4,5-dihydrofuran-2-acetate	C6H6O4	C6H5O4	-1	cytosol	C03586
5pmev[c]	(R)-5-Phosphomevalonate	C6H10O7P	C6H10O7P	-3	cytosol	x
6pgc[c]	6-Phospho-D-gluconate	C6H13O10P	C6H10O10P	-3	cytosol	C00345
6pgl[c]	6-phospho-D-glucono-1,5-lactone	C6H11O9P	C6H9O9P	-2	cytosol	C01236
6pthp[c]	6-Pyruvoyl-5,6,7,8-tetrahydropterin	C9H11N5O3	C9H11N5O3	0	cytosol	C03684
8aonn[c]	7-keto-8-aminopelargonate	C9H17NO3	C9H17NO3	0	cytosol	x
aacoa[c]	Acetoacetyl-CoA	C25H40N7O18P3S	C25H36N7O18P3S	-4	cytosol	C00332
ac[c]	Acetate	C2H4O2	C2H3O2	-1	cytosol	C00033
ac[e]	Acetate	C2H4O2	C2H3O2	-1	Extra-organism	C00033
acACP[c]	Acetyl-[acyl-carrier protein]	C13H24N2O8PRS	C13H23N2O8PRS	-1	cytosol	C03939
acald[c]	Acetaldehyde	C2H4O	C2H4O	0	cytosol	C00084
accoa[c]	Acetyl-CoA	C23H38N7O17P3S	C23H34N7O17P3S	-4	cytosol	C00024
acg5p[c]	N-Acetyl-L-glutamyl 5-phosphate	C7H12NO8P	C7H9NO8P	-3	cytosol	C04133
acg5sa[c]	N-Acetyl-L-glutamate 5-semialdehyde	C7H11NO4	C7H10NO4	-1	cytosol	C01250
acgam[e]	N-Acetyl-D-glucosamine	C8H15NO6	C8H15NO6	0	Extra-organism	C00140
acgam1p[c]	N-Acetyl-D-glucosamine 1-phosphate	C8H16NO9P	C8H14NO9P	-2	cytosol	C04256
acgam6p[c]	N-Acetyl-D-glucosamine 6-phosphate	C8H16NO9P	C8H14NO9P	-2	cytosol	C00357
acglu[c]	N-Acetyl-L-glutamate	C7H11NO5	C7H9NO5	-2	cytosol	C00624
achms[c]	O-Acetyl-L-homoserine	C6H11NO4	C6H11NO4	0	cytosol	C01077
acmam[c]	N-Acetyl-D-muramoate	C11H19NO8	C11H18NO8	-1	cytosol	C02713
acmama[c]	N-Acetyl-D-muramoyl-L-alanine	C14H24N2O9	C14H23N2O9	-1	cytosol	C02999
acorn[c]	N2-Acetyl-L-ornithine	C7H14N2O3	C7H14N2O3	0	cytosol	C00437
ACP[c]	acyl carrier protein	C11H22N2O7PRS	C11H21N2O7PRS	-1	cytosol	C00229
acser[c]	O-Acetyl-L-serine	C5H9NO4	C5H9NO4	0	cytosol	C00979
actACP[c]	Acetoacetyl-ACP	C15H26N2O9PRS	C15H25N2O9PRS	-1	cytosol	C05744
actn-R[c]	(R)-Acetoin	C4H8O2	C4H8O2	0	cytosol	C00810
actp[c]	Acetyl phosphate	C2H5O5P	C2H3O5P	-2	cytosol	C00227
ade[c]	Adenine	C5H5N5	C5H5N5	0	cytosol	C00147
adhlam[c]	S-Acetyldihydrolipoamide	C10H19NO2S2	C10H19NO2S2	0	cytosol	C01136
adn[c]	Adenosine	C10H13N5O4	C10H13N5O4	0	cytosol	C00212
adp[c]	Adenosine diphosphate	C10H15N5O10P2	C10H12N5O10P2	-3	cytosol	C00008
adprib[c]	ADPribose	C15H23N5O14P2	C15H21N5O14P2	-2	cytosol	C00301
a-gal-D[c]	alpha-D galactose	C6H12O6	C6H12O6	0	cytosol	x
agly3p_LME[c]	L. mesenteroides Monoacylglycerol	C19858H37880O7000P1000	C19858H37880O7000P1000	0	cytosol	x
ahcys[c]	S-Adenosyl-L-homocysteine	C14H20N6O5S	C14H20N6O5S	0	cytosol	C00021
ahdt[c]	2-Amino-4-hydroxy-6-(erythro-1,2,3-trihydroxypropyl)dihydropteridine triphosphate	C9H16N5O13P3	C9H12N5O13P3	-4	cytosol	C04895
aicar[c]	5-Amino-1-(5-Phospho-D-ribosyl)imidazole-4-carboxamide	C9H15N4O8P	C9H13N4O8P	-2	cytosol	C04677
air[c]	5-amino-1-(5-phospho-D-ribosyl)imidazole	C8H14N3O7P	C8H13N3O7P	-1	cytosol	C03373
akg[c]	2-Oxoglutarate	C5H6O5	C5H4O5	-2	cytosol	C00026
alaala[c]	D-Alanyl-D-alanine	C6H12N2O3	C6H12N2O3	0	cytosol	C00993
ala-B[c]	beta-Alanine	C3H7NO2	C3H7NO2	0	cytosol	C00099
alac-S[c]	(S)-2-Acetolactate	C5H8O4	C5H7O4	-1	cytosol	C06010
ala-D[c]	D-Alanine	C3H7NO2	C3H7NO2	0	cytosol	C00133
ala-L[c]	L-Alanine	C3H7NO2	C3H7NO2	0	cytosol	C00041
ala-L[e]	L-Alanine	C3H7NO2	C3H7NO2	0	Extra-organism	C00041
alatrna[c]	L-Alanyl-tRNA(Ala)	C3H5NOR	C3H6NOR	1	cytosol	C00886
allphn[c]	Urea-1-carboxylate	C2H3N2O3	C2H3N2O3	-1	cytosol	C01010
alltt[c]	Allantoate	C4H7N4O4	C4H7N4O4	-1	cytosol	C00499
amet[c]	S-Adenosyl-L-methionine	C15H23N6O5S	C15H23N6O5S	1	cytosol	C00019
amob[c]	S-adenosyl-4-methylthio-2-oxobutanoate	C15H20N5O6S	C15H19N5O6S	-1	Cytosol	x
amp[c]	Adenosine monophosphate	C10H14N5O7P	C10H12N5O7P	-2	cytosol	C00020
anth[c]	Anthranilate	C7H7NO2	C7H6NO2	-1	cytosol	C00108
apoACP[c]	apoprotein [acyl carrier protein]	RHO	RHO	0	cytosol	C03688
apocarbx[c]	Apo-[carboxylase]	C7H13N3O2R2	C7H13N3O2R2	0	cytosol	C06249
ara5p[c]	D-Arabinose 5-phosphate	C5H11O8P	C5H9O8P	-2	cytosol	C01112
arabinan[c]	arabinan complex (Mtb)	C10H18O9	C10H18O9	0	cytosol	C02474
arab-L[c]	L-Arabinose	C5H10O5	C5H10O5	0	cytosol	C00259
arab-L[e]	L-Arabinose	C5H10O5	C5H10O5	0	Extra-organism	C00259
arg-L[c]	L-Arginine	C6H14N4O2	C6H15N4O2	1	cytosol	C00062
arg-L[e]	L-Arginine	C6H14N4O2	C6H15N4O2	1	Extra-organism	C00062
argsuc[c]	N(omega)-(L-Arginino)succinate	C10H18N4O6	C10H17N4O6	-1	cytosol	C03406
argtrna[c]	L-Arginyl-tRNA(Arg)	C6H12N4OR	C6H14N4OR	2	cytosol	C02163
arsna[c]	Arsenate	AsHO4	AsHO4	-2	Cytosol	x
arsni2[c]	arsenite	AsH3O3	AsH3O3	0	Cytosol	x
ascb-L[c]	Ascorbate	C6H8O6	C6H7O6	-1	cytosol	C00072
ascb-L[e]	Ascorbate	C6H8O6	C6H7O6	-1	Extra-organism	C00072
ascb-L-6-pi[c]	L-Ascorbate 6-phosphate	C6H9O9P	C6H6O9P	-3	cytosol	C16186
asn-L[c]	L-Asparagine	C4H8N2O3	C4H8N2O3	0	cytosol	C00152
asn-L[e]	L-Asparagine	C4H8N2O3	C4H8N2O3	0	Extra-organism	C00152
asntrna[c]	L-Asparaginyl-tRNA(Asn)	C4H6N2O2R	C4H7N2O2R	1	cytosol	C03402
asp-L[c]	L-Aspartate	C4H7NO4	C4H6NO4	-1	cytosol	C00049
asp-L[e]	L-Aspartate	C4H7NO4	C4H6NO4	-1	Extra-organism	C00049
aspsa[c]	L-Aspartate 4-semialdehyde	C4H7NO3	C4H7NO3	0	cytosol	C00441
asptrna[c]	L-Aspartyl-tRNA(Asp)	C4H5NO3R	C4H5NO3R	0	cytosol	C02984
atp[c]	Adenosine triphosphate	C10H16N5O13P3	C10H12N5O13P3	-4	cytosol	C00002
B-glc-D[c]	Beta-D-Glucose	C6H12O6	C6H12O6	0	cytosol	C00221
biocprot[c]	Holo-[carboxylase]	C17H27N5O4SR2	C17H27N5O4SR2	0	cytosol	C06250
btal[c]	Butanal	C4H8O	C4H8O	0	cytosol	C01412
btamp[c]	Biotinyl-5'-AMP	C20H28N7O9PS	C20H27N7O9PS	-1	cytosol	C05921
btcoa[c]	Butanoyl-CoA	C25H42N7O17P3S	C25H38N7O17P3S	-4	cytosol	C00136
btd-RR[c]	(R,R)-2,3-Butanediol	C4H10O2	C4H10O2	0	Cytosol	x
btn[c]	Biotin	C10H16N2O3S	C10H15N2O3S	-1	cytosol	C00120
btn[e]	Biotin	C10H16N2O3S	C10H15N2O3S	-1	Extra-organism	C00120
but2eACP[c]	But-2-enoyl-[acyl-carrier protein]	C15H26N2O8PRS	C15H25N2O8PRS	-1	cytosol	C04246
butACP[c]	Butyryl-ACP (n-C4:0ACP)	C15H28N2O8PRS	C15H27N2O8PRS	-1	cytosol	C05745
carbbiocarbcprot[c]	Carboxybiotin-carboxyl-carrier protein	C18H26N5O6R2S	C18H26N5O6R2S	-1	cytosol	C04419
cbasp[c]	N-Carbamoyl-L-aspartate	C5H8N2O5	C5H6N2O5	-2	cytosol	C00438
cbp[c]	Carbamoyl phosphate	CH4NO5P	CH2NO5P	-2	cytosol	C00169
cddec5eACP[c]	cis-dodec-5-enoyl-[acyl-carrier protein] (n-C12:1)	C23H42N2O8PRS	C23H41N2O8PRS	-1	cytosol	x
cdgggp[c]	CDP-2,3-digeranylgeranyl-sn-glycerol	C52H85N3O13P2	C52H85N3O13P2	0	cytosol	C18059
cdp[c]	Cytidine diphosphate	C9H15N3O11P2	C9H12N3O11P2	-3	cytosol	C00112
cdpdag1[c]	cdp diacylglycerol	C45716H80760N3000O15000P2000	C45716H80760N3000O15000P2000	0	cytosol	C00269
cdpmag1[c]	CDP monoacylglycerol	C28858H49880N3000O14000P2000	C28858H49880N3000O14000P2000	0	cytosol	x
cellobiose[c]	Cellobiose	C12H22O11	C12H22O11	0	cytosol	C00185
cellobiose[e]	Cellobiose	C12H22O11	C12H22O11	0	Extra-organism	C00185
cellobiose6p[c]	cellobiose 6-phosphate	C12H23O14P	C12H21O14P	-2	cytosol	C04534
cellulose[c]	Cellulose	C24H42O21	C24H42O22	0	cytosol	x
cgly[c]	Cys-Gly	C5H10N2O3S	C5H10N2O3S	0	cytosol	C01419
ch4s[c]	Methanethiol	CH4S	CH4S	0	cytosol	C00409
chol[c]	Choline	C5H13NO	C5H14NO	1	cytosol	C00114
chor[c]	chorismate	C10H10O6	C10H8O6	-2	cytosol	C00251
cit-L[c]	L-Citrate	X	X	0	cytosol	x
cit-L[e]	L-Citrate	X	X	0	Extra-organism	x
citr-L[c]	L-Citrulline	C6H13N3O3	C6H13N3O3	0	cytosol	C00327
cl[c]	Chloride ion	Cl	Cl	0	Cytosol	C00698
cl[e]	Chloride ion	Cl	Cl	0	Extra-organism	C00698
clpn_LME[c]	L. mesenteroides Cardiolipin	C76432H144520O17000P2000	C76432H144520O17000P2000	0	cytosol	x
cmp[c]	Cytidine monophosphate	C9H14N3O8P	C9H12N3O8P	-2	cytosol	C00055
co[c]	Carbon monooxide	CO	CO	0	Cytosol	x
co2[c]	Carbon dioxide	CO2	CO2	0	cytosol	C00011
Co2[c]	Carbon dioxide	Co	Co	0	Cytosol	C00175
Co2[e]	CO2	Co	Co	0	Extra-organism	C00175
co2[e]	CO2	CO2	CO2	0	Extra-organism	C00011
coa[c]	Coenzyme A	C21H36N7O16P3S	C21H32N7O16P3S	-4	cytosol	C00010
cpppg1[c]	Coproporphyrinogen I	C36H44N4O8	C36H40N4O8	-4	cytosol	C05768
cpppg3[c]	Coproporphyrinogen III	C36H44N4O8	C36H40N4O8	-4	cytosol	C03263
CRB_LME[c]	L. mesenteroides Carbohydrate	C72600H133100O54900	C72600H133100O54900	0	cytosol	x
ctp[c]	Cytidine triphosphate	C9H16N3O14P3	C9H12N3O14P3	-4	cytosol	C00063
cvaceACP[c]	cis-vaccenoyl-[acyl-carrier protein]	C29H54N2O8PRS	C29H53N2O8PRS	-1	cytosol	x
cyanate[c]	Cyanate	CHNO	CNO	-1	Cytosol	C01417
cyanate[e]	Cyanate	CHNO	CHNO	0	Extra-organism	C01417
cys-L[c]	L-Cysteine	C3H7NO2S	C3H7NO2S	0	cytosol	C00097
cys-L[e]	L-Cysteine	C3H7NO2S	C3H7NO2S	0	Extra-organism	C00097
cyst-L[c]	L-Cystathionine	C7H14N2O4S	C7H14N2O4S	0	cytosol	C02291
cystrna[c]	L-Cysteinyl-tRNA(Cys)	C3H5NOSR	C3H6NOSR	1	cytosol	C03125
cytd[c]	Cytidine	C9H13N3O5	C9H13N3O5	0	cytosol	C00475
dad-2[c]	DAD-2	C10H13N5O3	C10H13N5O3	0	cytosol	x
dad-5[c]	5'-deoxyadenosine	C10H13N5O2	C10H13N5O3	0	cytosol	x
dadp[c]	Deoxy adenosine diphosphate	C10H15N5O9P2	C10H12N5O9P2	-3	cytosol	C00206
damp[c]	Deoxy Adenosine monophosphate	C10H14N5O6P	C10H12N5O6P	-2	Extra-organism
dann[c]	7,8-Diaminononanoate	C9H20N2O2	C9H21N2O2	1	cytosol	C01037
Dapolyrbtlp[c]	O-D-Alanyl-poly(ribitol phosphate)	C8H16NO8P	C8H16NO8P	0	cytosol	C04260
datp[c]	Deoxy adenosine triphosphate	C10H16N5O12P3	C10H12N5O12P3	-4	cytosol	C00131
db4p[c]	3,4-dihydroxy-2-butanone 4-phosphate	C4H9O6P	C4H7O6P	-2	cytosol	C15556
dca[c]	Decanoate	C10H19O2	C10H19O2	-1	Cytosol	x
dcaACP[c]	Decanoyl-ACP (n-C10:0ACP)	C21H40N2O8PRS	C21H39N2O8PRS	-1	cytosol	C05755
dcamp[c]	N6-(1,2-Dicarboxyethyl)-AMP	C14H18N5O11P	C14H14N5O11P	-4	cytosol	C03794
dcdp[c]	Deoxy cytidine diphosphate	C9H15N3O10P2	C9H12N3O10P2	-3	cytosol	C00705
dcmp[c]	Deoxy cytidine monophosphate	C9H14N3O7P	C9H12N3O7P	-2	cytosol	C00239
dctp[c]	Deoxy cytidine triphosphate	C9H16N3O13P3	C9H12N3O13P3	-4	cytosol	C00458
dcyt[c]	Deoxycytidine	C9H13N3O4	C9H13N3O4	0	cytosol	C00881
ddca[c]	dodecanoate (C12:0)	C12H23O2	C12H23O2	-1	Cytosol	x
ddcaACP[c]	Dodecanoyl-ACP (n-C12:0ACP)	C23H44N2O8PRS	C23H43N2O8PRS	-1	cytosol	C05223
De3mmale[c]	D-erythro-3-Methylmalate	C5H8O5	C5H6O5	-2	cytosol	C06032
dec3eACP[c]	cis-Dec-3-enoyl-[acyl-carrier protein]	C21H38N2O8PRS	C21H37N2O8PRS	-1	cytosol	x
dextran[c]	Dextran	C12H22O10	C12H22O10	0	cytosol	C00372
dextran[e]	Dextran	C12H22O10	C12H22O10	0	Extra-organism	C00372
dgdag_LME[c]	L. mesenteroides diglucosyl diacylglycerol	C48716H89760O15000	C48716H89760O15000	0	cytosol	x
dgdp[c]	Deoxy guanosine diphosphate	C10H15N5O10P2	C10H12N5O10P2	-3	cytosol	C00361
dggpgp[c]	2,3-di-O-geranyl-sn-glycerol-1-phospho-3'-sn-glycerol phosphate	C46H80O11P2	C46H79O11P2	-1	cytosol	x
dgmp[c]	dGMP	C10H14N5O7P	C10H12N5O7P	0	cytosol	x
dgsn[c]	Deoxyguanosine	C10H13N5O4	C10H13N5O4	0	cytosol	C00330
dgtp[c]	Deoxy guanosine triphosphate	C10H16N5O13P3	C10H12N5O13P3	-4	cytosol	C00286
dhap[c]	Dihydroxyacetone phosphate	C3H7O6P	C3H5O6P	-2	cytosol	C00111
dhf[c]	7,8-Dihydrofolate	C19H21N7O6	C19H19N7O6	-2	cytosol	C00415
dhlam[c]	Dihydrolipoamide	C8H17NOS2	C8H17NOS2	0	cytosol	C00579
dhlpro[c]	Dihydrolipolprotein	C8H16NOS2R	C8H16NOS2R	0	cytosol	C02972
dhna[c]	1,4-Dihydroxy-2-naphthoate	C11H7O4	C11H7O4	-1	cytosol	C03657
dhor-S[c]	(S)-Dihydroorotate	C5H6N2O4	C5H5N2O4	-1	cytosol	C00337
dhpt[c]	Dihydropteroate	C14H14N6O3	C14H13N6O3	-1	cytosol	C00921
dhptd[c]	4,5-dihydroxy-2,3-pentanedione	C5H8O4	C5H8O4	0	cytosol	C11838
diacet[c]	Diacetyl	C4H6O2	C4H6O2	0	cytosol	C00741
diacet[e]	Diacetyl	C4H6O2	C4H6O2	0	Extra-organism	C00741
didp[c]	Deoxy Inosine diphosphate	C10H11N4O10P2	C10H11N4O10P2	-3	cytosol	C01344
dimp[c]	dIMP	C10H14N5O6P	C10H11N5O6P	0	cytosol	x
din[c]	Deoxyinosine	C10H12N4O4	C10H12N4O4	0	cytosol	x
ditp[c]	Deoxy Inosine triphosphate	C10H11N4O13P3	C10H11N4O13P3	-4	cytosol	C01345
dmlz[c]	6,7-Dimethyl-8-(1-D-ribityl)lumazine	C13H18N4O6	C13H17N4O6	-1	cytosol	C04332
dmpp[c]	Dimethylallyl diphosphate	C5H12O7P2	C5H9O7P2	-3	cytosol	C00235
DNA_LME[c]	L. mesenteroides Deoxyribonucleic acid	C9811H11311N3689O6000P1000	C9811H11311N3689O6000P1000	0	cytosol	x
dnad[c]	Deamino-NAD+	C21H27N6O15P2	C21H24N6O15P2	-2	cytosol	C00857
dpcoa[c]	Dephospho-CoA	C21H35N7O13P2S	C21H33N7O13P2S	-2	cytosol	C00882
dplcpn[c]	4,4'-Diapolycopene	C30H40	C30H40	0	cytosol	C19797
dpptn[c]	4,4'-Diapophytoene	C30H48	C30H48	0	cytosol	C16144
dtbt[c]	Dethiobiotin	C10H18N2O3	C10H17N2O3	-1	cytosol	C01909
dtdp[c]	deoxy thymidine diphosphate	C10H16N2O11P2	C10H13N2O11P2	-3	cytosol	C00363
dtdp4d6dg[c]	dTDP-4-dehydro-6-deoxy-D-glucose	C16H24N2O15P2	C16H22N2O15P2	-2	cytosol	C11907
dtdp4d6dm[c]	dTDP-4-dehydro-6-deoxy-L-mannose	C16H24N2O15P2	C16H22N2O15P2	-2	cytosol	C00688
dtdpglu[c]	dTDPglucose	C16H26N2O16P2	C16H24N2O16P2	-2	cytosol	C00842
dtdprmn[c]	dTDP-L-rhamnose	C16H26N2O15P2	C16H24N2O15P2	-2	cytosol	C03319
dtmp[c]	Deoxy thymidine monophosphate	C10H15N2O8P	C10H13N2O8P	-2	cytosol	C00364
dttp[c]	Deoxy thymidine triphosphate	C10H17N2O14P3	C10H13N2O14P3	-4	cytosol	C00459
dudp[c]	Deoxy uridine diphosphate	C9H14N2O11P2	C9H11N2O11P2	-3	cytosol	C01346
dump[c]	Deoxy uridine monophosphate	C9H13N2O8P	C9H11N2O8P	-2	cytosol	C00365
duri[c]	Deoxyuridine	C9H12N2O5	C9H12N2O5	0	cytosol	C00526
dutp[c]	Deoxy uridine triphosphate	C9H15N2O14P3	C9H11N2O14P3	-4	cytosol	C00460
dxyl5p[c]	1-deoxy-D-xylulose 5-phosphate	C5H11O7P	C5H9O7P	0	cytosol	x
e4p[c]	D-Erythrose 4-phosphate	C4H9O7P	C4H7O7P	-2	cytosol	C00279
egmeACP[c]	Enoylglutaryl-[ACP] methyl ester	C17H27N2O10PRS	C17H27N2O10PRS	0	cytosol	x
eig3p[c]	D-erythro-1-(Imidazol-4-yl)glycerol 3-phosphate	C6H11N2O6P	C6H9N2O6P	-2	cytosol	C04666
epm[c]	Epimelibiose	C12H22O11	C12H22O11	0	cytosol	C05400
epmeACP[c]	Enoylpimeloyl-[ACP] methyl ester	C19H31N2O10PRS	C19H31N2O10PRS	0	cytosol	x
et4p[c]	Erythronate-4-phosphate	C4H9O8P	C4H6O8P	-3	cytosol	x
etha[c]	Ethanolamine	C2H7NO	C2H8NO	1	cytosol	C00189
etoh[c]	Ethanol	C2H6O	C2H6O	0	cytosol	C00469
etoh[e]	Ethanolamine	C2H6O	C2H6O	0	Extra-organism	C00469
f1p[c]	D-Fructose 1-phosphate	C6H13O9P	C6H11O9P	-2	cytosol	C01094
f6p[c]	D-Fructose 6-phosphate	C6H13O9P	C6H11O9P	-2	cytosol	C00085
f6p-B[c]	beta-D-Fructose 6-phosphate	C6H13O9P	C6H11O9P	-2	cytosol	C05345
fad[c]	Flavin adenine dinucleotide oxidized	C27H33N9O15P2	C27H30N9O15P2	-3	cytosol	C00016
fadh2[c]	Flavin adenine dinucleotide reduced	C27H35N9O15P2	C27H33N9O15P2	-2	cytosol	C01352
fald[c]	Formaldehyde	CH2O	CH2O	0	cytosol	C00067
fardp[c]	(2E,6E)-farnesyl diphosphate	C15H28O7P2	C15H25O7P2	-3	cytosol	C00448
fbp[c]	D-Fructose 1,6-bisphosphate	C6H14O12P2	C6H10O12P2	-4	cytosol	C00354
fdxox[c]	oxidized ferredoxin	X	X	0	cytosol	C00139
fdxrd[c]	reduced ferredoxin	XH	XH	0	cytosol	C00138
fe2[c]	Ferrous ion	Fe	Fe	2	cytosol	C00023
fe2[e]	Ferrous ion	Fe	Fe	0	Extra-organism	C00023
fgam[c]	N2-Formyl-N1-(5-phospho-D-ribosyl)glycinamide	C8H15N2O9P	C8H13N2O9P	-2	cytosol	C04376
ficytc[c]	Ferricytochrome c	C42H50FeN8O6S2	C42H54FeN8O6S2	4	cytosol	C00125
fmettrna[c]	N-Formylmethionyl-tRNA	C6H9NO2SR	C6H9NO2SR	0	cytosol	C03294
fmn[c]	FMN	C17H21N4O9P	C17H18N4O9P	-3	cytosol	C00061
fmnh2[c]	Reduced FMN	C17H23N4O9P	C17H21N4O9P	-2	cytosol	C01847
focytc[c]	Ferrocytochrome c	C42H50FeN8O6S2	C42H54FeN8O6S2	4	cytosol	C00126
fol[c]	Folate	C19H18N7O6	C19H18N7O6	-1	cytosol	C00504
fol[e]	Folate	C19H18N7O6	C19H18N7O6	-1	Extra-organism	C00504
for[c]	Formate	CH2O2	CH1O2	-1	cytosol	C00058
for[e]	Formate	CH2O2	CH1O2	-1	Extra-organism	C00058
fpram[c]	2-(Formamido)-N1-(5-phospho-D-ribosyl)acetamidine	C8H16N3O8P	C8H15N3O8P	-1	cytosol	C04640
fprica[c]	5-Formamido-1-(5-phospho-D-ribosyl)imidazole-4-carboxamide	C10H15N4O9P	C10H13N4O9P	-2	cytosol	C04734
fru[c]	D-Fructose	C6H12O6	C6H12O6	0	cytosol	C00095
fru[e]	D-Fructose	C6H12O6	C6H12O6	0	Extra-organism	C00095
fum[c]	Fumarate	C4H4O4	C4H2O4	-2	cytosol	C00122
g1p[c]	D-Glucose 1-phosphate	C6H13O9P	C6H11O9P	-2	cytosol	C00103
g1p-B[c]	beta-D-Glucose 1-phosphate	C6H11O9P	C6H11O9P	-2	Cytosol	x
g3p[c]	D-glyceraldehyde 3-phosphate	C3H7O6P	C3H5O6P	-2	cytosol	C00118
g3pc[c]	sn-Glycero-3-phosphocholine	C8H20NO6P	C8H20NO6P	0	cytosol	C00670
g3pe[c]	sn-Glycero-3-phosphoethanolamine	C5H14NO6P	C5H14NO6P	0	cytosol	C01233
g6p[c]	D-Glucose 6-phosphate	C6H13O9P	C6H11O9P	-2	cytosol	C00092
g6p-B[c]	beta-D-glucose 6-phosphate	C6H13O9P	C6H11O9P	-2	cytosol	C01172
gal[c]	D-Galactose	C6H12O6	C6H12O6	0	cytosol	C00124
gal[e]	D-Galactose	C6H12O6	C6H12O6	0	Extra-organism	C00124
gal1p[c]	alpha-D-Galactose 1-phosphate	C6H13O9P	C6H11O9P	-2	cytosol	C00446
galctt[e]	Galactitol	C6H14O6	C6H14O6	0	Extra-organism	C01697
galcttp[c]	Galactitol 1-phosphate	C6H15O9P	C6H13O9P	-2	Cytosol	C06311
gam1p[c]	D-Glucosamine 1-phosphate	C6H14NO8P	C6H13NO8P	-1	cytosol	C06156
gam6p[c]	D-Glucosamine 6-phosphate	C6H14NO8P	C6H13NO8P	-1	cytosol	C00352
gar[c]	N1-(5-Phospho-D-ribosyl)glycinamide	C7H15N2O8P	C7H14N2O8P	-1	cytosol	C03838
gdp[c]	Guanosine diphosphate	C10H15N5O11P2	C10H12N5O11P2	-3	cytosol	C00035
gdptp[c]	Guanosine 3'-diphosphate 5'-triphosphate	C10H18N5O20P5	C10H12N5O20P5	-6	cytosol	C04494
ggdp[c]	Geranylgeranyl diphosphate	C20H33O7P2	C20H33O7P2	-3	cytosol	C00353
ggl[c]	3-beta-D-Galactosyl-sn-glycerol	C9H18O8	C9H18O8	0	cytosol	C05401
gglycp[c]	alpha-D-Glucosylpoly(glycerol phosphate)	C12H26O16P2	C12H26O16P2	0	cytosol	C04508
glc-D[c]	D-Glucose	C6H12O6	C6H12O6	0	cytosol	C00031
glc-D[e]	D-Glucose	C6H12O6	C6H12O6	0	Extra-organism	C00031
glcn[c]	D-Gluconate	C6H12O7	C6H11O7	-1	cytosol	C00257
glcn[e]	D-Gluconate	C6H12O7	C6H11O7	-1	Extra-organism	C00257
glfsnt[c]	Glufosinate	C5H12NO4P	C5H11NO4P	-1	cytosol	C05042
GLIP_LME[c]	L. mesenteroides Glycolipid	C48016H88594O14417	C48016H88594O14417	0	cytosol	x
gln-L[c]	L-Glutamine	C5H10N2O3	C5H10N2O3	0	cytosol	C00064
gln-L[e]	L-Glutamine	C5H10N2O3	C5H10N2O3	0	Extra-organism	C00064
glntrna[c]	L-Glutaminyl-tRNA(Gln)	C5H8N2O2R	C5H9N2O2R	1	cytosol	C02282
glu5p[c]	L-Glutamate 5-phosphate	C5H10NO7P	C5H8NO7P	-2	cytosol	C03287
glu5sa[c]	L-Glutamate 5-semialdehyde	C5H9NO3	C5H9NO3	0	cytosol	C01165
glucys[c]	gamma-L-Glutamyl-L-cysteine	C8H14N2O5S	C8H13N2O5S	-1	cytosol	C00669
glu-D[c]	D-Glutamate	C5H9NO4	C5H8NO4	-1	cytosol	C00217
glu-L[c]	L-Glutamate	C5H9NO4	C5H8NO4	-1	cytosol	C00025
glu-l[c]	L-Glutamate	X	X	0	cytosol	x
glu-L[e]	L-Glutamate	C5H9NO4	C5H8NO4	-1	Extra-organism	C00025
glutrna[c]	L-Glutamyl-tRNA(Glu)	C5H7NO3R	C5H7NO3R	0	cytosol	C02987
glx[c]	Glyoxalate	C2H2O3	C2H2O3	0	cytosol	x
gly[c]	Glycine	C2H5NO2	C2H5NO2	0	cytosol	C00037
gly[e]	L-Glycine	C2H5NO2	C2H5NO2	0	Extra-organism	C00037
glyald[c]	D-Glyceraldehyde	C3H6O3	C3H6O3	0	cytosol	C00577
gly-asp-L[c]	gly-asp-L	C6H9N2O5	C6H9N2O5	-1	Cytosol	x
glybt[c]	Glycine betaine	C5H11NO2	C5H11NO2	0	Cytosol	C00719
glybt[e]	Glycine betaine	C5H11NO2	C5H11NO2	0	Extra-organism	C00719
glyc[c]	Glycerol	C3H8O3	C3H8O3	0	cytosol	C00116
glyc[e]	Glycerol	C3H8O3	C3H8O3	0	Extra-organism	C00116
glyc3p[c]	Glycerol 3-phosphate	C3H9O6P	C3H7O6P	-2	cytosol	C00093
glycp[c]	(Glycerophosphate)n	C6H16O11P2	C6H16O11P2	0	cytosol	C02768
glycp_16[c]	(Glycerophosphate)16	C48H112O141P31	C48H112O141P31	0	cytosol	x
glyc-R[c]	(R)-Glycerate	C3H6O4	C3H5O4	-1	cytosol	C00258
gly-glu-L[c]	gly-glu-L	C7H11N2O5	C7H11N2O5	-1	Cytosol	x
glygn4[c]	glycogen, structure 4 (glycogenin-1,6-{2[1,4-Glc], [1,4-Glc]})	C18H31O16X	C18H31O16X	0	Cytosol	x
glygn5[c]	glycogen, structure 5 (glycogenin-2[1,4-Glc])	C12H21O11X	C12H21O11X	0	Cytosol	x
glytrna[c]	Glycyl-tRNA(Gly)	C2H3NOR	C2H4NOR	1	cytosol	C02412
gmeACP[c]	Glutaryl-[ACP] methyl ester	C17H29N2O10PRS	C17H29N2O10PRS	0	cytosol	x
gmp[c]	Guanosine monophosphate	C10H14N5O8P	C10H12N5O8P	-2	cytosol	C00144
gpp[c]	Geranyl diphosphate	C10H20O7P2	C10H17O7P2	-3	cytosol	C00341
gsn[c]	Guanosine	C10H13N5O5	C10H13N5O5	0	cytosol	C00387
gthds[c]	Glutathione disulfide	C20H32N6O12S2	C20H30N6O12S2	-1	cytosol	C00127
gthrd[c]	Reduced glutathione	C10H17N3O6S	C10H16N3O6S	-1	cytosol	C00051
gtp[c]	Guanosine triphosphate	C10H16N5O14P3	C10H12N5O14P3	-4	cytosol	C00044
gua[c]	Guanine	C5H5N5O	C5H5N5O	0	cytosol	C00242
h[c]	Proton	H	H	1	cytosol	C00080
h[e]	H+	H	H	1	Extra-organism	C00080
h2co3[c]	carbonic acid	H2CO3	CH2O3	0	cytosol	C01353
h2o[c]	Water	H2O	H2O	0	cytosol	C00001
h2o[e]	H2O	H2O	H2O	0	Extra-organism	C00001
h2o2[c]	Hydrogen peroxide	H2O2	H2O2	0	cytosol	C00027
h2s[c]	Hydrogen sulfide	H2S	H2S	0	cytosol	C00283
hco3[c]	Bicarbonate	CH2O3	CHO3	-1	cytosol	C00288
hco3[e]	Bicarbonate	CH2O3	CHO3	-1	Extra-organism	C00288
hcys-L[c]	L-Homocysteine	C4H9NO2S	C4H9NO2S	0	cytosol	C00155
hdca[c]	Hexadecanoate (n-C16:0)	C16H32O2	C16H31O2	-1	cytosol	C00249
hdcea[c]	Hexadecenoate (n-C16:1)	C16H30O2	C16H29O2	-1	cytosol	C08362
hdcoa[c]	Hexadecenoyl-CoA (n-C16:1CoA)	C37H60N7O17P3S	C37H60N7O17P3S	-4	Cytosol	x
hdeACP[c]	cis-hexadec-9-enoyl-[acyl-carrier protein] (n-C16:1)	C27H50N2O8PRS	C27H49N2O8PRS	-1	cytosol	x
hexACP[c]	Hexanoyl-ACP (n-C6:0ACP)	C17H32N2O8PRS	C17H31N2O8PRS	-1	cytosol	C05749
hgmeACP[c]	3-hydroxy glutaryl-[ACP] methyl ester	C17H29N2O11PRS	C17H29N2O11PRS	0	cytosol	x
his-L[c]	L-Histidine	C6H9N3O2	C6H9N3O2	0	cytosol	C00135
his-L[e]	L-Histidine	C6H9N3O2	C6H9N3O2	0	Extra-organism	C00135
hisp[c]	L-Histidinol phosphate	C6H12N3O4P	C6H11N3O4P	-1	cytosol	C01100
histd[c]	L-Histidinol	C6H11N3O	C6H12N3O	1	cytosol	C00860
histrna[c]	L-Histidyl-tRNA(His)	C6H7N3OR	C6H8N3OR	1	cytosol	C02988
hmgcoa[c]	Hydroxymethylglutaryl-CoA	C27H44N7O20P3S	C27H39N7O20P3S	-5	cytosol	C00356
hom-L[c]	L-Homoserine	C4H9NO3	C4H9NO3	0	cytosol	C00263
hpmeACP[c]	3-hydroxy-pimeloyl-[ACP] methyl ester	C19H33N2O11PRS	C19H33N2O11PRS	0	cytosol	x
hpyr[c]	Hydroxypyruvate	C3H3O4	C3H3O4	-1	cytosol	C00168
hxan[c]	Hypoxanthine	C5H4N4O	C5H4N4O	0	cytosol	C00262
iad[c]	(Indol-3-yl)acetamide	C10H10N2O	C10H10N2O	0	cytosol	C02693
iasp[c]	Iminoaspartate	C4H5NO4	C4H3NO4	-2	cytosol	C05840
ibut[c]	Isobutyl alcohol	C4H10O	C4H10O	0	cytosol	C14710
ibutld[c]	Isobutyraldehyde	C4H8O	C4H8O	0	cytosol	x
ichor[c]	Isochorismate	C10H8O6	C10H8O6	-2	Cytosol	x
idp[c]	Inosine diphosphate	C10H14N4O11P2	C10H11N4O11P2	-3	cytosol	C00104
ile-L[c]	L-Isoleucine	C6H13NO2	C6H13NO2	0	cytosol	C00407
ile-L[e]	L-Isoleucine	C6H13NO2	C6H13NO2	0	Extra-organism	C00407
iletrna[c]	L-Isoleucyl-tRNA(Ile)	C6H11NOR	C6H12NOR	1	cytosol	C03127
imacp[c]	3-(Imidazol-4-yl)-2-oxopropyl phosphate	C6H9N2O5P	C6H7N2O5P	-2	cytosol	C01267
imgly[c]	iminoglycine	C2H3NO2	C2H3NO2	0	cytosol	x
imp[c]	Inosine monophosphate	C10H13N4O8P	C10H11N4O8P	-2	cytosol	C00130
ind3ac[c]	Indole-3-acetate	C10H9NO2	C10H8NO2	-1	cytosol	C00954
indole[c]	Indole	C8H7N	C8H7N	0	cytosol	C00463
indpyr[c]	Indole-3-pyruvate	C11H8NO3	C11H8NO3	0	cytosol	x
inost[c]	myo-Inositol	C6H12O6	C6H12O6	0	cytosol	C00137
ins[c]	Inosine	C10H12N4O5	C10H12N4O5	0	cytosol	C00294
ipdp[c]	Isopentenyl diphosphate	C5H12O7P2	C5H9O7P2	-3	cytosol	C00129
isocit[c]	Isocitrate	C6H8O7	C6H5O7	-3	cytosol	C00311
itp[c]	Inosine triphosphate	C10H15N4O14P3	C10H11N4O14P3	-4	cytosol	C00081
kdo8p[c]	3-Deoxy-D-manno-octulosonate 8-phosphate	C8H15O11P	C8H12O11P	-3	cytosol	C04478
kpp[c]	2-oxo-3-phenylpropanoate	C9H8O3	C9H7O3	-1	cytosol	x
lac-D[c]	D-Lactate	C3H6O3	C3H5O3	-1	cytosol	C00256
lac-D[e]	D-Lactate	C3H6O3	C3H5O3	-1	Extra-organism	C00256
lac-L[c]	L-Lactate	C3H6O3	C3H5O3	-1	cytosol	C00186
lcts[c]	Lactose	C12H22O11	C12H22O11	0	cytosol	C00243
lcts[e]	Lactose	C12H22O11	C12H22O11	0	Extra-organism	C00243
leu-L[c]	L-Leucine	C6H13NO2	C6H13NO2	0	cytosol	C00123
leu-L[e]	L-Leucine	C6H13NO2	C6H13NO2	0	Extra-organism	C00123
leuleu[c]	Leucylleucine	C12H24N2O3	C12H24N2O3	0	Cytosol	x
leutrna[c]	L-Leucyl-tRNA(Leu)	C6H11NOR	C6H12NOR	1	cytosol	C02047
lpam[c]	Lipoamide	C8H15NOS2	C8H15NOS2	0	cytosol	C00248
lpg_LME[c]	L. mesenteroides Lysophosphatidyl glycerol	C22858H43880O12000P2000	C22858H43880O12000P2000	0	cytosol	x
lpro[c]	Lipoylprotein	C8H14NOS2R	C8H14NOS2R	0	cytosol	C02051
LTA_LME[c]	lipoteichoic acid (n=25, LPL specific)	C173516H349680O215960P31000	C173516H349680O215960P31000	0	cytosol	x
lys-L[c]	L-Lysine	C6H14N2O2	C6H15N2O2	1	cytosol	C00047
lys-L[e]	L-Lysine	C6H14N2O2	C6H15N2O2	1	Extra-organism	C00047
lystrna[c]	L-Lysine-tRNA (Lys)	C6H12N2OR	C6H14N2OR	2	cytosol	C01931
malACP[c]	Malonyl-[acyl-carrier protein]	C14H20N2O10PRS	C14H22N2O10PRS	-2	cytosol	C01209
malcoa[c]	Malonyl-CoA	C24H38N7O19P3S	C24H33N7O19P3S	-5	cytosol	C00083
malcoame[c]	malonyl-[acyl-carrier protein] methyl ester	C25H36N7O19P3S	C25H36N7O19P3S	0	cytosol	x
mal-L[c]	L-Malate	C4H6O5	C4H4O5	-2	cytosol	C00149
mal-L[e]	L-Malate	C4H6O5	C4H4O5	-2	Extra-organism	C00149
malt[c]	Maltose	C12H22O11	C12H22O11	0	cytosol	C00208
malt[e]	Maltose	C12H22O11	C12H22O11	0	Extra-organism	C00208
man[c]	D-Mannose	C6H12O6	C6H12O6	0	cytosol	C00159
man[e]	D-Mannose	C6H12O6	C6H12O6	0	Extra-organism	C00159
man6p[c]	D-Mannose 6-phosphate	C6H13O9P	C6H11O9P	-2	cytosol	C00275
mantl[c]	Mannitol	C6H14O6	C6H14O6	0	cytosol	C00392
mantl[e]	D-Mannitol	C6H14O6	C6H14O6	0	Extra-organism	C00392
mantlp[c]	D-Mannitol 1-phosphate	C6H15O9P	C6H13O9P	-2	Cytosol	C00644
melib[c]	Melibiose	C12H22O11	C12H22O11	0	cytosol	C05402
meoh[c]	Methanol	CH4O1	CH4O1	0	cytosol	x
met-D[c]	D-Methionine	C5H11NO2S	C5H11NO2S	0	Cytosol	C00855
met-D[e]	D-Methionine	C5H11NO2S	C5H11NO2S	0	Extra-organism	C00855
methf[c]	5,10-Methenyltetrahydrofolate	C20H22N7O6	C20H20N7O6	-1	cytosol	C00445
methglu3[c]	5,10-Methenyltetrahydromethanopterin	C29H36N9O12	C29H34N9O12	-2	Cytosol	x
met-L[c]	L-Methionine	C5H11NO2S	C5H11NO2S	0	cytosol	C00073
met-L[e]	L-Methionine	C5H11NO2S	C5H11NO2S	0	Extra-organism	C00073
metsox-S-L[c]	L-Methionine S-oxide	C5H11NO3S	C5H11NO3S	0	cytosol	C02989
mettrna[c]	L-Methionyl-tRNA (Met)	C5H9NOSR	C5H10NOSR	1	cytosol	C02430
mev-R[c]	(R)-Mevalonate	C6H11O4	C6H11O4	-1	cytosol	x
Mg2[c]	Magnesium ion	Mg	Mg	0	Cytosol	C00305
Mg2[e]	Magnesium ion	Mg	Mg	0	Extra-organism	C00305
mgdag_LME[c]	L. meseneroides monoglucosyl diacylglycerol	C42716H79760O10000	C42716H79760O10000	0	cytosol	x
mi1p-D[c]	1D-myo-Inositol 1-phosphate	C6H13O9P	C6H11O9P	-2	cytosol	C01177
mlthf[c]	5,10-Methylenetetrahydrofolate	C20H23N7O6	C20H21N7O6	-2	cytosol	C00143
mlthglu3[c]	5,10-Methylenetetrahydromethanopterin	C30H37N9O12	C30H35N9O12	-2	Cytosol	x
mmcoa-R[c]	(R)-Methylmalonyl-CoA	C25H40N7O19P3S	C25H35N7O19P3S	-5	cytosol	C01213
mmcoa-S[c]	(S)-Methylmalonyl-CoA	C25H40N7O19P3S	C25H35N7O19P3S	-5	cytosol	C00683
mmql7[c]	methymenaquinol 7	C47H68O2	C47H68O2	0	cytosol	x
mmqn7[c]	methylmenaquinone 7	C47H66O2	C47H66O2	0	cytosol	x
mmtsa[c]	(S)-Methylmalonate semialdehyde	C4H6O3	C4H5O3	-1	cytosol	C06002
Mn2[c]	Manganese ion	Mn	Mn	0	Cytosol	C19610
Mn2[e]	Manganese ion	Mn	Mn	0	Extra-organism	C19610
Mo2[c]	Molybdenum ion	Mo	Mo	0	Cytosol	x
Mo2[e]	Molybdenum ion	Mo	Mo	0	Extra-organism	x
mql7[c]	Menaquinol 7	C46H66O2	C46H66O2	0	Cytosol	x
mqn7[c]	Menaquinone 7	C46H64O2	C46H64O2	0	Cytosol	x
mqn8[c]	Menaquinone	C51H70O2	C51H74O2	4	Cytosol	C00828
msa[c]	Malonate semialdehyde	C3H4O3	C3H3O3	-1	cytosol	C00222
myrsACP[c]	Myristoyl-ACP (n-C14:0ACP)	C25H48N2O8PRS	C25H47N2O8PRS	-1	cytosol	C05761
N1aspmd[c]	N1-Acetylspermidine	C9H23N3O	C9H23N3O	2	Cytosol	x
n6all26d[c]	N6-Acetyl-LL-2,6-diaminoheptanedioate	C9H15N2O5	C9H15N2O5	-1	cytosol	C04390
N8aspmd[c]	N8-Acetylspermidine	C9H21N3O	C9H23N3O	2	Cytosol	C01029
na1[c]	Sodium ion	Na	Na	0	Cytosol	C01330
na1[e]	Sodium ion	Na	Na	0	Extra-organism	C01330
nac[c]	Nicotinate	C6H5NO2	C6H4NO2	-1	cytosol	C00253
nac[e]	Nicotinate	C6H5NO2	C6H4NO2	-1	Extra-organism	C00253
nad[c]	Nicotinamide adenine dinucleotide	C21H28N7O14P2	C21H26N7O14P2	-1	cytosol	C00003
nadh[c]	Nicotinamide adenine dinucleotide - reduced	C21H29N7O14P2	C21H27N7O14P2	-2	cytosol	C00004
nadp[c]	Nicotinamide adenine dinucleotide phosphate	C21H28N7O17P3	C21H25N7O17P3	-3	cytosol	C00006
nadph[c]	Nicotinamide adenine dinucleotide phosphate - reduced	C21H30N7O17P3	C21H26N7O17P3	-4	cytosol	C00005
napint[c]	N-Acetylphosphinothricin	C7H14NO5P	C7H12NO5P	-2	cytosol	C17952
ncam[c]	Nicotinamide	C6H6N2O	C6H6N2O	0	cytosol	C00153
nh3[c]	Ammonia	NH3	NH3	0	cytosol	C00014
nh4[c]	Ammonium	H3N	H4N	1	cytosol	C01342
nh4[e]	Ammonium	H3N	H4N	1	Extra-organism	C01342
Ni2[c]	Nickel ion	Ni	Ni	0	Cytosol	C19609
Ni2[e]	Nickel ion	Ni	Ni	0	Extra-organism	C19609
nicrnt[c]	Nicotinate D-ribonucleotide	C11H15NO9P	C11H12NO9P	-2	cytosol	C01185
nmn[c]	Nicotinamide mononucleotide	C11H15N2O8P	C11H14N2O8P	-1	cytosol	C00455
nmn[e]	NMN	C11H15N2O8P	C11H14N2O8P	-1	Extra-organism	C00455
Nmtrp[c]	N-Methyltryptophan	C12H14N2O2	C12H14N2O2	0	Cytosol	C02983
no3[c]	Nitrate	HNO3	NO3	-1	Cytosol	C00244
no3[e]	Nitrate	HNO3	NO3	-1	Extra-organism	C00244
o2[c]	Oxygen	O2	O2	0	cytosol	C00007
o2[e]	O2	O2	O2	0	Extra-organism	C00007
oaa[c]	Oxaloacetate	C4H4O5	C4H2O5	-2	cytosol	C00036
ocACP[c]	Octanoyl-ACP (n-C8:0ACP)	C19H36N2O8PRS	C19H35N2O8PRS	-1	cytosol	C05752
occoa[c]	Octanoyl-CoA (n-C8:0CoA)	C29H50N7O17P3S	C29H46N7O17P3S	-4	cytosol	C01944
ocdcaACP[c]	Octadecanoyl-ACP (n-C18:0ACP)	C29H56N2O8PRS	C29H55N2O8PRS	-1	cytosol	C04088
octa[c]	octanoate (n-C8:0)	C8H16O2	C8H15O2	-1	cytosol	C06423
octdp[c]	all-trans-Octaprenyl diphosphate	C40H68O7P2	C40H65O7P2	-3	cytosol	C04146
octe(9)ACP[c]	cis-octadec-9-enoyl-[acyl-carrier protein] (n-C18:1)	C29H54N2O8PRS	C29H53N2O8PRS	-1	Cytosol	C01203
ogmeACP[c]	3-Oxo-glutaryl-[ACP] methyl ester	C17H27N2O11PRS	C17H27N2O11PRS	0	cytosol	x
ohpb[c]	alpha-Keto-3-hydroxy-4-phosphobutyrate	C4H7O8P	C4H4O8P	-3	cytosol	x
op4en[c]	2-Oxopent-4-enoate	C5H6O3	C5H5O3	-1	cytosol	C00596
opmeACP[c]	3-Oxo-pimeloyl-[ACP] methyl ester	C19H31N2O11PRS	C19H31N2O11PRS	0	cytosol	x
orn[c]	Ornithine	C5H12N2O2	C5H13N2O2	1	cytosol	C01602
orot[c]	Orotate	C5H4N2O4	C5H3N2O4	-1	cytosol	C00295
orot5p[c]	Orotidine 5'-phosphate	C10H13N2O11P	C10H10N2O11P	-3	cytosol	C01103
pa_LME[c]	L. mesenteroides Phophatidate	C36716H68760O8000P1000	C36716H68760O8000P1000	-200	cytosol	x
pacald[c]	Phenylacetaldehyde	C8H8O	C8H8O	0	cytosol	x
palmACP[c]	Palmitoyl-ACP (n-C16:0ACP)	C27H52N2O8PRS	C27H51N2O8PRS	-1	cytosol	C05764
pan4p[c]	Pantetheine 4'-phosphate	C11H23N2O7PS	C11H21N2O7PS	-2	cytosol	C01134
pant-R[c]	(R)-Pantoate	C6H12O4	C6H11O4	-1	cytosol	C00522
pap[c]	Adenosine 3',5'-bisphosphate	C10H15N5O10P2	C10H11N5O10P2	-4	cytosol	C00054
pdx5p[c]	Pyridoxine 5'-phosphate	C8H12NO6P	C8H10NO6P	-2	cytosol	C00627
pe_LME[c]	L. mesenteroides Phophatidyl ethanolamine	C1936H3748N50O400P50	C1936H3748N50O400P50	0	cytosol	C00350
pea[c]	Phenylethyl alcohol	C8H10O	C8H10O	0	cytosol	x
pep[c]	Phosphoenolpyruvate	C3H5O6P	C3H2O6P	-3	cytosol	C00074
peptido1_LME[c]	N-acetylmuramoyl-(N-acetylglucosamine)-L-ala-D-glu-meso-2,6-diaminopimeloyl-D-ala-D-ala	C40H63N8O21	C40H63N8O21	0	cytosol	x
peptido2_LME[c]	GlcNAc-(1->4)-Mur2Ac(oyl-L-Ala-g-D-Glu-L-Lys-D-Ala-D-Ala)	C39H64N8O19	C39H64N8O19	0	cytosol	C11826
peptido3_LME[c]	N-acetylmuramoyl-(N-acetylglucosamine)-L-ala-D-glu-meso-2,6-diaminopimeloyl-D-ala	C37H58N7O20	C37H58N7O20	0	cytosol	x
peptido4_LME[c]	GlcNAc-(1->4)-Mur2Ac(oyl-L-Ala-g-D-Glu-L-Lys-D-Ala)	C36H59N7O18	C36H59N7O18	0	cytosol	C11826
pg_LME[c]	L. mesenteroides Phosphatidylglycerol	C39716H75760O10000P1000	C39716H75760O10000P1000	-50	cytosol	C00344
pgp_LME[c]	Phosphatidylglycerophosphate (Ecoli)	C39716H74760O13000P2000	C39716H74760O13000P2000	-150	cytosol	C03892
phe-L[c]	L-Phenylalanine	C9H11NO2	C9H11NO2	0	cytosol	C00079
phe-L[e]	L-Phenylalanine	C9H11NO2	C9H11NO2	0	Extra-organism	C00079
pheme[c]	Protoheme	C34H32FeN4O4	C34H30FeN4O4	-2	cytosol	C00032
phetrna[c]	L-Phenylalanyl-tRNA(Phe)	C9H9NOR	C9H10NOR	1	cytosol	C03511
phom[c]	O-Phospho-L-homoserine	C4H10NO6P	C4H8NO6P	-2	cytosol	C01102
phpyr[c]	Phenylpyruvic acid	C9H7O3	C9H7O3	0	cytosol	x
phthr[c]	4-(Phosphonooxy)-threonine	C4H10NO7P	C4H8NO7P	-2	cytosol	x
pi[c]	Phosphate	H3O4P	HO4P	-2	cytosol	C00009
pi[e]	Phosphate	H3O4P	HO4P	-2	Extra-organism	C00009
pimACP[c]	Pimeloyl-[ACP]	C18H31N2O10PRS	C18H31N2O10PRS	0	cytosol	x
PLIP_LME[c]	L. mesenteroides Phosphalipid	C62363H117865O15522P2000	C62363H117865O15522P2000	0	cytosol	x
pmeACP[c]	Pimeloyl-[ACP] methyl ester	C19H33N2O10PRS	C19H33N2O10PRS	0	cytosol	x
pmtcoa[c]	Palmitoyl-CoA (n-C16:0CoA)	C37H66N7O17P3S	C37H62N7O17P3S	-4	cytosol	C00154
pnplh[c]	Protein N(pi)-phospho-L-histidine	C7H9N4O5PR2	C7H7N4O5PR2	-2	cytosol	C04261
pnto-R[c]	(R)-Pantothenate	C9H17NO5	C9H16NO5	-1	cytosol	C00864
pnto-R[e]	Pantothenate	C9H17NO5	C9H16NO5	-1	Extra-organism	C00864
polypi[c]	Polyphosphate	HO3P	HO3P	0	cytosol	x
polyrbtlp[c]	Poly-1,5-ribitol phosphate	C5H11O7P	C5H11O7P	0	cytosol	C00653
ppa[c]	Propionate (n-C3:0)	C3H5O2	C3H5O2	-1	cytosol	C00163
ppap[c]	Propanoyl phosphate	C3H5O5P	C3H5O5P	-2	cytosol	C02876
ppcoa[c]	Propanoyl-CoA	C24H40N7O17P3S	C24H36N7O17P3S	-4	cytosol	C00100
ppgpp[c]	Guanosine 3',5'-bis(diphosphate)	C10H17N5O17P4	C10H12N5O17P4	-5	cytosol	C01228
pphn[c]	Prephenate	C10H10O6	C10H8O6	-2	cytosol	C00254
ppi[c]	Diphosphate	H4O7P2	HO7P2	-3	cytosol	C00013
ppp9[c]	Protoporphyrin	C34H34N4O4	C34H32N4O4	-2	cytosol	C02191
pppi[c]	Inorganic triphosphate	H5O10P3	O10P3	-5	cytosol	C00536
pram[c]	5-Phospho-beta-D-ribosylamine	C5H12NO7P	C5H11NO7P	-1	cytosol	C03090
pran[c]	N-(5-Phospho-D-ribosyl)anthranilate	C12H16NO9P	C12H13NO9P	-3	cytosol	C04302
prbamp[c]	1-(5-Phosphoribosyl)-AMP	C15H23N5O14P2	C15H19N5O14P2	-4	cytosol	C02741
prbatp[c]	1-(5-Phosphoribosyl)-ATP	C15H25N5O20P4	C15H19N5O20P4	-6	cytosol	C02739
prfp[c]	1-(5-Phosphoribosyl)-5-[(5-phosphoribosylamino)methylideneamino]imidazole-4-carboxamide	C15H25N5O15P2	C15H21N5O15P2	-4	cytosol	C04896
prlp[c]	5-[(5-phospho-1-deoxyribulos-1-ylamino)methylideneamino]-1-(5-phosphoribosyl)imidazole-4-carboxamide	C15H25N5O15P2	C15H21N5O15P2	-4	cytosol	C04916
progly[c]	L-Prolinylglycine	C7H12N2O3	C7H12N2O3	0	cytosol	x
pro-L[c]	L-Proline	C5H9NO2	C5H9NO2	0	cytosol	C00148
pro-L[e]	L-Proline	C5H9NO2	C5H9NO2	0	Extra-organism	C00148
PROT_LME[c]	L. mesenteroides Protein	C4976H9179N1479O1298	C4976H9179N1479O1298	0	cytosol	x
prot-his-L[c]	Protein-L-histidine	C7H8N4O2R2	C7H8N4O2R2	0	cytosol	C00615
protrna[c]	L-Prolyl-tRNA(Pro)	C5H9NOR	C5H8NOR	1	cytosol	C02702
prpp[c]	5-Phospho-alpha-D-ribose 1-diphosphate	C5H13O14P3	C5H8O14P3	-5	cytosol	C00119
pser-L[c]	O-Phospho-L-serine	C3H8NO6P	C3H6NO6P	-2	cytosol	C01005
ptrc[c]	Putrescine	C4H12N2	C4H14N2	2	Cytosol	C00134
ptrc[e]	Putrescine	C4H12N2	C4H14N2	2	Extra-organism	C00134
pyam5p[c]	Pyridoxamine 5'-phosphate	C8H13N2O5P	C8H12N2O5P	-1	cytosol	C00647
pydam[c]	Pyridoxamine	C8H12N2O2	C8H13N2O2	1	cytosol	C00534
pydx[c]	Pyridoxal	C8H9NO3	C8H9NO3	0	cytosol	C00250
pydx5p[c]	Pyridoxal 5'-phosphate	C8H10NO6P	C8H8NO6P	-2	cytosol	C00018
pydxn[c]	Pyridoxine	C8H11NO3	C8H11NO3	0	cytosol	C00314
pyr[c]	Pyruvate	C3H4O3	C3H3O3	-1	cytosol	C00022
R2-mmala[c]	(R)-2-Methylmalate	C5H8O5	C5H6O5	-2	cytosol	C02612
r5p[c]	alpha-D-Ribose 5-phosphate	C5H11O8P	C5H9O8P	-2	cytosol	C00117
raffin[c]	Raffinose	C18H32O16	C18H32O16	0	cytosol	C00492
rbl-D[c]	D-Ribulose	C5H10O5	C5H10O5	0	cytosol	C00309
rbl-L[c]	L-Ribulose	C5H10O5	C5H10O5	0	cytosol	C00508
rhcys[c]	S-Ribosyl-L-homocysteine	C9H17NO6S	C9H17NO6S	0	cytosol	C03539
rib-D[c]	D-Ribose	C5H10O5	C5H10O5	0	cytosol	C00121
rib-D[e]	D-Ribose	C5H10O5	C5H10O5	0	Extra-organism	C00121
ribflv[c]	Riboflavin	C17H20N4O6	C17H19N4O6	-1	cytosol	C00255
ribflv[e]	Riboflavin	C17H20N4O6	C17H19N4O6	-1	Extra-organism	C00255
RNA_LME[c]	L. mesenteroides RNA	C9584H10784N3952O6954P1000	C9584H10784N3952O6954P1000	0	cytosol	x
rnam[c]	N-Ribosylnicotinamide	C11H15N2O5	C11H15N2O5	0	cytosol	C03150
ru5p-D[c]	D-Ribulose 5-phosphate	C5H11O8P	C5H9O8P	-2	cytosol	C00199
ru5p-L[c]	L-Ribulose 5-phosphate	C5H9O8P	C5H9O8P	-2	cytosol	C01101
s7p[c]	Sedoheptulose 7-phosphate	C7H15O10P	C7H13O10P	-2	cytosol	C05382
sbzcoa[c]	O-Succinylbenzoyl-CoA	C32H39N7O20P3S	C32H39N7O20P3S	-5	Cytosol	C03160
selcys[c]	Selenocysteine	C3H7NO2Se	C3H7NO2Se	0	cytosol	C05688
seln[c]	Selenide	HSe	Se	-2	cytosol	C01528
ser-L[c]	L-Serine	C3H7NO3	C3H7NO3	0	cytosol	C00065
ser-L[e]	L-Serine	C3H7NO3	C3H7NO3	0	Extra-organism	C00065
sertrna(sec)[c]	L-Seryl-tRNA(Sec)	C3H6NO2R	C3H6NO2R	0	cytosol	C06481
sertrna[c]	L-Seryl-tRNA(Ser)	C3H5NO2R	C3H6NO2R	1	cytosol	C02553
skm[c]	Shikimate	C7H10O5	C7H9O5	-1	cytosol	C00493
skm5p[c]	Shikimate 5-phosphate	C7H11O8P	C7H8O8P	-3	cytosol	C03175
sl26da[c]	N-Succinyl-LL-2,6-diaminoheptanedioate	C11H18N2O7	C11H16N2O7	-2	cytosol	C04421
sl2a6o[c]	N-Succinyl-2-L-amino-6-oxoheptanedioate	C11H15NO8	C11H12NO8	-3	cytosol	C04462
so3[c]	Sulfite	H2O3S	O3S	-2	cytosol	C00094
spmd[c]	Spermidine	C7H19N3	C7H22N3	3	cytosol	C00315
spmd[e]	Spermidine	C7H19N3	C7H22N3	3	Extra-organism	C00315
sql[c]	Squalene	C30H50	C30H50	0	Cytosol	C00751
stach[c]	Stachydrine	C7H13NO2	C7H13NO2	0	Cytosol	C10172
stach[e]	Stachydrine	C7H13NO2	C7H13NO2	0	Cytosol	C10172
stercuACP[c]	Sterculoyl ACP	C30H56N2O8PRS	C30H55N2O8PRS	-1	cytosol	x
strch[c]	starch	C24H42O21	C24H42O21	0	Cytosol	x
strch2[c]	starch, structure 2 (1,6-{2[1,4-Glc], [1,4-Glc]})	C18H32O16	C18H32O16	0	Cytosol	x
suc6p[c]	Sucrose 6-phosphate	C12H23O14P	C12H21O14P	-2	cytosol	C02591
sucbz[c]	2-Succinylbenzoate	C11H8O5	C11H8O5	-2	cytosol	C02730
succ[c]	Succinate	C4H6O4	C4H4O4	-2	cytosol	C00042
succ[e]	Succinate	C4H6O4	C4H4O4	-2	Extra-organism	C00042
succoa[c]	Succinyl-CoA	C25H40N7O19P3S	C25H35N7O19P3S	-5	cytosol	C00091
succyca[c]	2-Succinyl-5-enolpyruvyl-6-hydroxy-3-cyclohexene-1-carboxylate	C14H16O9	C14H13O9	-3	cytosol	C16519
suchms[c]	O-Succinyl-L-homoserine	C8H13NO6	C8H12NO6	-1	cytosol	C01118
sucr[c]	Sucrose	C12H22O11	C12H22O11	0	cytosol	C00089
sucr[e]	Sucrose	C12H22O11	C12H22O11	0	Extra-organism	C00089
sucsal[c]	Succinic semialdehyde	C4H6O3	C4H5O3	-1	cytosol	C00232
sulfurated_sc[c]	Sufurated sulfur carrier	x	x	0	cytosol	x
t3c11vaceACP[c]	trans-3-cis-11-vaccenoyl-[acyl-carrier protein]	C29H52N2O8PRS	C29H51N2O8PRS	-1	cytosol	x
t3c7mrseACP[c]	trans-3-cis-7-myristoleoyl-[acyl-carrier protein]	C25H44N2O8PRS	C25H43N2O8PRS	-1	cytosol	x
t3c9octdeACP[c]	trans-3-cis-9-octadecenoyl-[acyl-carrier protein] (n-C18:1)	C29H52N2O8PRS	C29H51N2O8PRS	-1	Cytosol	x
t3c9palmeACP[c]	trans-3-cis-9-palmitoleoyl-[acyl-carrier protein]	C27H48N2O8PRS	C27H47N2O8PRS	-1	cytosol	x
t3ddec5eACP[c]	trans-3-cis-5-dodecenoyl-[acp]	C23H40N2O8PRS	C23H39N2O8PRS	-1	cytosol	x
tcthisp[c]	thiocarboxy-adenylate-[sulfur-carrier protein ThiS]	x	x	0	cytosol	x
tdcoa[c]	Tetradecanoyl-CoA (n-C14:0CoA)	C35H62N7O17P3S	C35H58N7O17P3S	-4	cytosol	C02593
tddec2eACP[c]	trans-Dodec-2-enoyl-[acyl-carrier protein]	C23H42N2O8PRS	C23H41N2O8PRS	-1	cytosol	C05758
tdeACP[c]	cis-tetradec-7-enoyl-[acyl-carrier protein] (n-C14:1)	C25H46N2O8PRS	C25H45N2O8PRS	-1	cytosol	x
tdec2eACP[c]	trans-Dec-2-enoyl-[acyl-carrier protein]	C21H38N2O8PRS	C21H37N2O8PRS	-1	cytosol	C05754
thdp[c]	2,3,4,5-Tetrahydrodipicolinate	C7H9NO4	C7H7NO4	-2	cytosol	C03972
thex2eACP[c]	trans-Hex-2-enoyl-[acyl-carrier protein]	C17H30N2O8PRS	C17H29N2O8PRS	-1	cytosol	C05748
thf[c]	5,6,7,8-Tetrahydrofolate	C19H23N7O6	C19H21N7O6	-2	cytosol	C00101
thfglu[c]	Tetrahydrofolyl-[Glu](n)	C24H27N8O9	C24H27N8O9	-3	cytosol	C03541
thglu3[c]	5,6,7,8-Tetrahydromethanopterin	C29H37N9O12	C29H35N9O12	-2	cytosol	x
thm[c]	Thiamine	C12H17N4OS	C12H17N4OS	1	cytosol	C00378
thm[e]	Thiamine	C12H17N4OS	C12H17N4OS	1	Extra-organism	C00378
thmmp[c]	Thiamin monophosphate	C12H17N4O4PS	C12H16N4O4PS	-1	cytosol	C01081
thmpp[c]	Thiamine diphosphate	C12H19N4O7P2S	C12H16N4O7P2S	-2	cytosol	C00068
thr-L[c]	L-Threonine	C4H9NO3	C4H9NO3	0	cytosol	C00188
thr-L[e]	L-threonine	C4H9NO3	C4H9NO3	0	Extra-organism	C00188
thrtrna[c]	L-Threonyl-tRNA(Thr)	C4H7NO2R	C4H8NO2R	1	cytosol	C02992
thymd[c]	Thymidine	C10H14N2O5	C10H14N2O5	0	cytosol	C00214
tmrs2eACP[c]	trans-Tetradec-2-enoyl-[acyl-carrier protein]	C25H46N2O8PRS	C25H45N2O8PRS	-1	cytosol	C05760
toct2eACP[c]	trans-Oct-2-enoyl-[acyl-carrier protein]	C19H34N2O8PRS	C19H33N2O8PRS	-1	cytosol	C05751
toctd2eACP[c]	trans-octadec-2-enoyl-[acyl-carrier protein]	C29H54N2O8PRS	C29H53N2O8PRS	-1	cytosol	C16221
tpalm2eACP[c]	trans-Hexadec-2-enoyl-[acyl-carrier protein]	C27H50N2O8PRS	C27H49N2O8PRS	-1	cytosol	C05763
trdox[c]	Oxidized thioredoxin	X	X	0	cytosol	C00343
trdrd[c]	Reduced thioredoxin	XH2	XH2	0	cytosol	C00342
tre[e]	trehalose	C12H22O11	C12H22O11	0	cytosol	C01083
tre6p[c]	alpha,alpha'-Trehalose 6-phosphate	C12H23O14P	C12H21O14P	-2	cytosol	C00689
trnaala[c]	tRNA(Ala)	R	R	0	cytosol	C01635
trnaarg[c]	tRNA(Arg)	R	R	0	cytosol	C01636
trnaasn[c]	tRNA(Asn)	R	R	0	cytosol	C01637
trnaasp[c]	tRNA(Asp)	R	R	0	cytosol	C01638
trnacys[c]	tRNA(Cys)	R	R	0	cytosol	C01639
trnaglu[c]	tRNA (Glu)	R	R	0	cytosol	C01641
trnagly[c]	tRNA(Gly)	R	R	0	cytosol	C01642
trnahis[c]	tRNA(His)	R	R	0	cytosol	C01643
trnaile[c]	tRNA(Ile)	R	R	0	cytosol	C01644
trnaleu[c]	tRNA(Leu)	R	R	0	cytosol	C01645
trnalys[c]	tRNA(Lys)	R	R	0	cytosol	C01646
trnamet[c]	tRNA(Met)	R	R	0	cytosol	C01647
trnaphe[c]	tRNA(Phe)	R	R	0	cytosol	C01648
trnapro[c]	tRNA(Pro)	R	R	0	cytosol	C01649
trnasecys[c]	tRNA(SeCys)	R	R	0	cytosol	x
trnaser[c]	tRNA(Ser)	R	R	0	cytosol	C01650
trnathr[c]	tRNA(Thr)	R	R	0	cytosol	C01651
trnatrp[c]	tRNA(Trp)	R	R	0	cytosol	C01652
trnatyr[c]	tRNA(Tyr)	R	R	0	cytosol	C00787
trnaval[c]	tRNA(Val)	R	R	0	cytosol	C01653
trp-L[c]	L-Tryptophan	C11H12N2O2	C11H12N2O2	0	cytosol	C00078
trp-L[e]	L-Tryptophan	C11H12N2O2	C11H12N2O2	0	Extra-organism	C00078
trptrna[c]	L-Tryptophanyl-tRNA(Trp)	C11H10N2OR	C11H11N2OR	1	cytosol	C03512
tsul[c]	Thiosulfate	H2O3S2	O3S2	-2	cytosol	C00320
ttdca[c]	tetradecanoate (n-C14:0)	C14H28O2	C14H27O2	-1	cytosol	C06424
ttdcea[c]	tetradecenoate (n-C14:1)	C14H26O2	C14H25O2	-1	cytosol	x
tyr-L[c]	L-Tyrosine	C9H11NO3	C9H11NO3	0	cytosol	C00082
tyr-L[e]	L-Tyrosine	C9H11NO3	C9H11NO3	0	Extra-organism	C00082
tyrtrna[c]	L-Tyrosyl-tRNA(Tyr)	C9H9NO2R	C9H10NO2R	1	cytosol	C02839
uaaGgla[c]	Undecaprenyl-diphospho-N-acetylmuramoyl-(N-acetylglucosamine)-L-alanyl-gamma-D-glutamyl-L-lysyl-D-alanyl-D-alanine	C94H156N8O26P2	C94H153N8O26P2	-3	cytosol	C05893
uaagmda[c]	Undecaprenyl-diphospho-N-acetylmuramoyl-(N-acetylglucosamine)-L-ala-D-glu-meso-2,6-diaminopimeloyl-D-ala-D-ala	C95H156N8O28P2	C95H152N8O28P2	-4	cytosol	C05898
uaccg[c]	UDP-N-acetyl-3-O-(1-carboxyvinyl)-D-glucosamine	C20H29N3O19P2	C20H26N3O19P2	-3	cytosol	C04631
uacgam[c]	UDP-N-acetyl-D-glucosamine	C17H27N3O17P2	C17H25N3O17P2	-2	cytosol	C00043
uacmam[c]	UDP-N-acetyl-D-mannosamine	C17H27N3O17P2	C17H25N3O17P2	-2	cytosol	C00203
uaGgla[c]	Undecaprenyl-diphospho-N-acetylmuramoyl-L-alanyl-gamma-D-glutamyl-L-lysyl-D-alanyl-D-alanine	C86H143N7O21P2	C86H140N7O21P2	-3	cytosol	C04851
uagmda[c]	Undecaprenyl-diphospho-N-acetylmuramoyl-L-alanyl-D-glutamyl-meso-2,6-diaminopimeloyl-D-alanyl-D-alanine	C87H143N7O23P2	C87H139N7O23P2	-4	cytosol	C05897
uama[c]	UDP-N-acetylmuramoyl-L-alanine	C23H36N4O20P2	C23H33N4O20P2	-3	cytosol	C01212
uamag[c]	UDP-N-acetylmuramoyl-L-alanyl-D-glutamate	C28H43N5O23P2	C28H39N5O23P2	-4	cytosol	C00692
uamr[c]	UDP-N-acetylmuramate	C20H31N3O19P2	C20H28N3O19P2	-3	cytosol	C01050
ubq8[c]	Ubiquinone-8	C49H74O4	C49H74O4	0	cytosol	C00399
ubq8h2[c]	Ubiquinol-8	C49H76O4	C49H76O4	0	cytosol	x
udcp[c]	Undecaprenol	C55H90O	C55H90O	0	cytosol	x
udcpdp[c]	Undecaprenyl diphosphate	C55H92O7P2	C55H89O7P2	-3	cytosol	C04574
udcpp[c]	Undecaprenyl phosphate	C55H91O4P	C55H89O4P	-2	cytosol	C00348
udp[c]	Uridine diphosphate	C9H14N2O12P2	C9H11N2O12P2	-3	cytosol	C00015
udpg[c]	UDPglucose	C15H24N2O17P2	C15H22N2O17P2	-2	cytosol	C00029
udpgal[c]	UDPgalactose	C15H24N2O17P2	C15H22N2O17P2	-2	cytosol	C00052
udpgalfur[c]	UDP-D-galacto-1,4-furanose	C15H24N2O17P2	C15H22N2O17P2	-2	cytosol	C03733
uGgl[c]	UDP-N-acetylmuramoyl-L-alanyl-gamma-D-glutamyl-L-lysine	C34H55N7O24P2	C34H52N7O24P2	-3	cytosol	C05892
uGgla[c]	UDP-N-acetylmuramoyl-L-alanyl-gamma-D-glutamyl-L-lysyl-D-alanyl-D-alanine	C40H65N9O26P2	C40H62N9O26P2	-3	cytosol	C04702
ugmd[c]	UDP-N-acetylmuramoyl-L-alanyl-D-gamma-glutamyl-meso-2,6-diaminopimelate	C35H55N7O26P2	C35H51N7O26P2	-4	cytosol	C04877
ugmda[c]	UDP-N-acetylmuramoyl-L-alanyl-D-glutamyl-meso-2,6-diaminopimeloyl-D-alanyl-D-alanine	C41H65N9O28P2	C41H61N9O28P2	-4	cytosol	C04882
um4p[c]	UDP-N-acetylmuramoyl-L-alanyl-D-gamma-glutamyl-meso-2,6-diaminopimelate-D-alanine	C38H60N8O27P2	C38H56N8O27P2	-4	Cytosol	C04804
ump[c]	Uridine monophosphate	C9H13N2O9P	C9H11N2O9P	-2	cytosol	C00105
unsulfurated_sc[c]	Unsulfurated sulfur carrier	x	x	0	cytosol	x
uppg1[c]	Uroporphyrinogen I	C40H44N4O16	C40H36N4O16	-8	cytosol	C05766
uppg3[c]	Uroporphyrinogen III	C40H44N4O16	C40H36N4O16	-8	cytosol	C01051
ura[c]	Uracil	C4H4N2O2	C4H4N2O2	0	cytosol	C00106
ura[e]	Uracil	C4H4N2O2	C4H4N2O2	0	Extra-organism	C00106
urdglyc[c]	(-)-Ureidoglycolate	C3H5N2O4	C3H5N2O4	-1	Cytosol	x
uri[c]	Uridine	C9H12N2O6	C9H12N2O6	0	cytosol	C00299
utp[c]	Uridine triphosphate	C9H15N2O15P3	C9H11N2O15P3	-4	cytosol	C00075
val-L[c]	L-Valine	C5H11NO2	C5H11NO2	0	cytosol	C00183
val-L[e]	L-Valine	C5H11NO2	C5H11NO2	0	Extra-organism	C00183
valtrna[c]	L-Valyl-tRNA(Val)	C5H9NOR	C5H10NOR	1	cytosol	C02554
xan[c]	Xanthine	C5H4N4O2	C5H4N4O2	0	cytosol	C00385
xan[e]	Xanthine	C5H4N4O2	C5H4N4O2	0	Extra-organism	C00385
xmp[c]	Xanthosine 5'-phosphate	C10H13N4O9P	C10H11N4O9P	-2	cytosol	C00655
xtsn[c]	Xanthosine	C10H12N4O6	C10H12N4O6	0	cytosol	C01762
xu5p-D[c]	D-Xylulose 5-phosphate	C5H11O8P	C5H9O8P	-2	cytosol	C00231
xu5p-L[c]	L-Xylulose 5-phosphate	C5H11O8P	C5H9O8P	-2	Cytosol	C03291
xyl-D[c]	D-Xylose	C5H10O5	C5H10O5	0	cytosol	C00181
xyl-D[e]	D-Xylose	C5H10O5	C5H10O5	0	Extra-organism	C00181
xyloside[c]	beta-D-Xyloside	C5H9O5R	C5H9O5R	0	Cytosol	C02337
xyloside[e]	beta-D-Xyloside	C5H9O5R	C5H9O5R	0	Extra-organism	C02337
xylu-D[c]	D-Xylulose	C5H10O5	C5H10O5	0	cytosol	C00310
Zn2[c]	Zinc ion	Zn	Zn	0	Cytosol	C00038
Zn2[e]	Zinc ion	Zn	Zn	0	Extra-organism	C00038

## Sheet: S-3
S-3. Important reactions added/removed to the network during Gap-filling based on literature, biochemical and genetic evidences
Rxn name	Rxn description	Formula	Gene-reaction association	Genes	Proteins	Subsystem	Reversible	LB	UB	Objective	Confidence Score	EC Number	Notes	References
2MBOLt6	2-methylbutanol transporter	2mbol[c] <=> 2mbol[e]				Transport reactions	1	-1000	1000	0	1			Culture data evidence
AACOAT	acetyl-CoA C-acetyltransferase	2 accoa[c] <=> coa[c] + aacoa[c]				Terpenoid backbone biosynthesis	1	-1000	1000	0	1	2.3.1.9		No gene similarity found to EC 2.3.1.9. Possible usage of enzyme similar to: Okamura, Eiji, et al. "Unprecedented acetoacetyl-coenzyme A synthesizing enzyme of the thiolase superfamily involved in the mevalonate pathway." Proceedings of the National Academy of Sciences 107.25 (2010): 11265-11270. BlastP analysis of streptomyces novel acetoacetyl-CoA synthase (NphT7) showed homology to (LEUM_0309 …
ACt2	Acetate transporter	h[c] + ac[c] -> h[e] + ac[e]				Transport reactions	0	0	1000	0	1			Culture data evidence
AGAT_LME2	1-Acyl-glycerol-3-phosphate acyltransferase (Lb plantarum specific)	agly3p_LME[c] + 0.1245 octe(9)ACP[c] + 0.2665 steruACP[c] + 0.317 palmACP[c] + 0.1125 hdeACP[c] + 0.0795 myrsACP[c] + 0.072 cvaceACP[c] -> ACP[c] + pa_LME[c]	(LEUM_1001 or LEUM_1202)	LEUM_1001 LEUM_1202		Glycerophospholipid Metabolism	0	0	0	0	1	2.3.1.51		Stationary phase; Reference:Variations in the Membrane Fatty Acid Composition of Resistant or Susceptible Leuconostoc or Weissella Strains in the Presence or Absence of Mesenterocin 52A and Mesenterocin 52B Produced by Leuconostoc mesenteroides subsp. mesenteroides FR52
ALAt2	Alanine transporter	h[e] + ala-L[e] -> h[c] + ala-L[c]				Transport reactions	0	0	1000	0	1			Culture data evidence
ARGt2	Arginine transporter	h[e] + arg-L[e] -> h[c] + arg-L[c]				Transport reactions	0	0	1000	0	1			Culture data evidence
ASNt2	Asparagine transporter	h[e] + asn-L[e] -> h[c] + asn-L[c]				Transport reactions	0	0	1000	0	1			Culture data evidence
ASNTRH	Asparaginyl-tRNA hydrolase	h2o[c] + asntrna[c] -> 2 h[c] + trnaasp[c] + asn-L[c]	LEUM_0398	LEUM_0398		Not in pathways	0	0	1000	0	1	3.1.1.29		Non-canonical Asn biosythesis; Min, Bokkee, et al. "Transfer RNA-dependent amino acid biosynthesis: an essential route to asparagine formation." Proceedings of the National Academy of Sciences 99.5 (2002): 2678-2683.
ASP1DC	L-aspartate 1-decarboxylase	asp-L[c] + h[c] -> co2[c] + ala-B[c]				beta-Alanine metabolism	0	0	1000	0	1	4.1.1.11		Pantothenate is only stimulatory when CDM was used for LME ATCC 8293 (although it was essential in other LME several strains) indicating a possibly active pantothenate biosynthetic pathway in LME ATCC 8293 required for CoA biosynthesis
ASPt2	Aspartate transporter	h[e] + asp-L[e] -> h[c] + asp-L[c]				Transport reactions	0	0	1000	0	1			Culture data evidence
ASPTAT	aspartyl-tRNAAsn amidotransferase	atp[c] + h2o[c] + asptrna[c] + gln-L[c] -> adp[c] + pi[c] + asntrna[c] + glu-L[c]	(LEUM_1579 and LEUM_1580 and LEUM_1581)	LEUM_1579 LEUM_1580 LEUM_1581	(gatA and gatB and gatC)	Aminoacyl-tRNA biosynthesis	0	0	1000	0	1	6.3.5.4		Asn biosynthesis in LME can only take place through this route because Asn sythetase sequences are absent in LME genome; Min, Bokkee, et al. "Transfer RNA-dependent amino acid biosynthesis: an essential route to asparagine formation." Proceedings of the National Academy of Sciences 99.5 (2002): 2678-2683.
BACLIG	Biotinyl-5'-AMP:apo-[carboxylase] ligase (AMP-forming)	btamp[c] + apocarbx[c] <=> amp[c] + biocprot[c]	(LEUM_0301 or LEUM_0518)	LEUM_0301 LEUM_0518		Biotin metabolism	1	-1000	1000	0	1	6.3.4.15		Biotin biosynthesis repressor
BTNt2	Biotin transporter	h[e] + btn[e] -> h[c] + btn[c]	(LEUM_0302 or LEUM_0516)	LEUM_0302 LEUM_0516		Transport reactions	0	0	1000	0	1			TransportDB evidence
BTS5	Biotin synthase	fdxrd[c] + sulfurated_sc[c] + amet[c] + dtbt[c] -> fdxox[c] + unsulfurated_sc[c] + btn[c] + dad-5[c] + h[c] + met-L[c]	(LEUM_1538 and LEUM_1539)	LEUM_1538 LEUM_1539		Biotin metabolism	0	0	1000	0	1	2.8.1.6		BlastP evidence
CFAS_181	cyclopropane fatty acid synthase (c19)	amet[c] + octe(9)ACP[c] -> h[c] + ahcys[c] + steruACP[c]	LEUM_0790	LEUM_0790		Glycerophospholipid Metabolism	0	0	1000	0	1	2.1.1.79		Active during stationary phase References: 1. membrane fatty acid composition and fluidity are involved in the resistance to freezing of Lactobacillus buchneri R1102 and Bifidobacterium longum R0175 2. Variations in the Membrane Fatty Acid Composition of Resistant or Susceptible Leuconostoc or Weissella Strains in the Presence or Absence of Mesenterocin 52A and Mesenterocin 52B Produced by Leucon…
CHORM	chorismate mutase	chor[c] <=> pphn[c]	LEUM_1167	LEUM_1167		Phenylalanine, tyrosine and tryptophan biosynthesis	1	-1000	1000	0	1	5.4.99.5		BlastP search of chorismate mutase sequences showed 50 % identity with a e-value of 6e-86 to LEUM_1167. This enzyme is known to be bifunctional in B. subtilis also possessing 3-deoxy-7-phosphoheptulonate synthase activity (Reference: Bolotin, Alexander, et al. "Identical amino acid sequence of the aroA (G) gene products of Bacillus subtilis 168 and B. subtilis Marburg strain." Microbiology 141.9 …
CO2tr	CO2 diffusion	co2[e] <=> co2[c]				Transport reactions	1	-1000	1000	0	1			Culture data evidence
CYSt2	Cysteine transporter	h[e] + cys-L[e] -> h[c] + cys-L[c]				Transport reactions	0	0	1000	0	1			Culture data evidence
CYTBD	cytochrome bd-type quinol oxidase, subunit 1	2 ubq8h2[c] + o2[c] -> 2 h2o[c] + 2 ubq8[c]	LEUM_0560	LEUM_0560		Not in pathways	0	0	0	0	1	1.10.3.11		Ubiquinone biosynthetic pathway is absent in LME; reaction constrained to zero
D_LACt2	Lactate transporter	h[c] + lac-D[c] -> h[e] + lac-D[e]				Transport reactions	0	0	1000	0	1			Culture data evidence; The number of protons excreted by this reaction can vary between 1 and 2 (Reference1: Chemiosmotic Energy from Malolactic Fermentation; Reference2: Electrochemical Proton Gradient and Lactate Concentration Gradient in Streptococcus cremoris Cells Grown in Batch Culture); the number of protons excreted is possibly more than one during malate utilization
DAPE	diaminopimelate epimerase	26dap-LL[c] -> 26dap-M[c]				Lysine biosynthesis	0	0	1000	0	1	5.1.1.7		No direct evidence available for the presence of this enzyme in LME
DIACETt2	Maltose transporter	diacet[c] <=> diacet[e]				Transport reactions	1	-1000	1000	0	1			Culture data evidence
DRHCHCL	S-(5-deoxy-D-ribos-5-yl)-L-homocysteine homocysteine-lyase [(4S)-4,5-dihydroxypentan-2,3-dione-forming]	rhcys[c] -> hcys-L[c] + dhptd[c]	LEUM_1802	LEUM_1802		Cysteine and methionine metabolism	0	0	1000	0	1	4.4.1.21		dhptd[c] is a quorum sensing molecule
DXPS	DXP synthase	pyr[c] + g3p[c] + h[c] -> dxyl5p[c] + co2[c]				Thiamine metabolism	0	0	1000	0	1	2.2.1.7		Catalysis of this type of reaction is well documented as a secondary activity of thiamin diphosphate (ThDP)-dependent, pyruvate decarboxylating enzymes such as the E1 component (EC 1.2.4.1) of the pyruvate dehydrogenase complex (PDHC) or of pyruvate decarboxylase (EC 4.1.1.1) (Ref: Identification of a thiamin-dependent synthase in Escherichia coli required for the formation of the 1-deoxy-d-xylul…
ETOHt	Ethanol transporter	etoh[c] -> etoh[e]				Transport reactions	0	0	1000	0	1			Culture data evidence
EX_sink3	5'-deoxyadenosine sink	dad-5[c] ->				Sink reaction	0	0	1000	0	1			Production of dad-5 is essential for biotin production as shown in E coli (Ref: Ollagnier-de Choudens, Sandrine, et al. "Reductive cleavage of S-adenosylmethionine by biotin synthase from Escherichia coli." Journal of Biological Chemistry 277.16 (2002): 13449-13454.)
FOLt2	Folate transporter	h[e] + fol[e] -> h[c] + fol[c]				Transport reactions	0	0	1000	0	1			Culture data evidence
FORt	Formate exporter via passive diffusion	for[c] -> for[e]	LEUM_1391	LEUM_1391		Transport reactions	0	0	1000	0	1			Export is mostly passive, while import is via active H+ symport in Salmonella (Ref: Lü, Wei, et al. "pH-dependent gating in a FocA formate channel." Science 332.6027 (2011): 352-354.)
FRUt2	Fructose permease	h[e] + fru[e] -> h[c] + fru[c]	LEUM_0853	LEUM_0853		Transport reactions	0	0	1000	0	1			Biochemical evidence of fructose uptake: Kim, Yu Jin, Eun Young Seo, and Jeong Hwan Kim. "Development of a chemically defined minimal medium for the exponential growth of Leuconostoc mesenteroides ATCC8293." Journal of microbiology and biotechnology 22.11 (2012): 1518-1522. Putative MFS sugar:proton transporter: LEUM_0853
G5SADs	Spontaneous reaction	glu5sa[c] -> h2o[c] + h[c] + 1pyr5c[c]				Arginine and proline metabolism	0	0	1000	0	1	No EC number		Spotaneous reaction
GAT1_LME1	glycerol 3-phosphate acyltransferase (Lb plantarum specific)	glyc3p[c] + 0.344 octe(9)ACP[c] + 0.497 palmACP[c] + 0.074 hdeACP[c] + 0.085 ocdcaACP[c] -> agly3p_LME[c] + ACP[c]	LEUM_0537	LEUM_0537		Glycerophospholipid Metabolism	0	0	1000	0	1	2.3.1.15		Exponential phase; Reference: Survival of Freeze-dried Leuconostoc mesenteroides and Lactobacillus plantarum Related to Their Cellular Fatty Acids Composition during Storage
GAT1_LME2	glycerol 3-phosphate acyltransferase (Lb plantarum specific)	glyc3p[c] + 0.1245 octe(9)ACP[c] + 0.2665 steruACP[c] + 0.317 palmACP[c] + 0.1125 hdeACP[c] + 0.0795 myrsACP[c] + 0.072 cvaceACP[c] -> agly3p_LME[c] + 0.972 ACP[c]	LEUM_0537	LEUM_0537		Glycerophospholipid Metabolism	0	0	0	0	1	2.3.1.15		Stationary phase; Reference:Variations in the Membrane Fatty Acid Composition of Resistant or Susceptible Leuconostoc or Weissella Strains in the Presence or Absence of Mesenterocin 52A and Mesenterocin 52B Produced by Leuconostoc mesenteroides subsp. mesenteroides FR52
GHMT	glycine hydroxymethyltransferase	thf[c] + ser-L[c] <=> h2o[c] + gly[c] + mlthf[c]	LEUM_0788	LEUM_0788	glyA	Folate metabolism	1	-1000	1000	0	1	2.1.2.1		Possible route of serine biosynthesis (O'Barr, Thomas P. "EFFECT OF ALANINE AND THREONINE ON THE SYNTHESIS OF SERINE BY LEUCONOSTOC MESENTEROIDES." Journal of bacteriology 86.6 (1963): 1321-1325.)
GHMT2	glycine hydroxymethyltransferase	thglu3[c] + ser-L[c] <=> h2o[c] + gly[c] + mlthglu3[c]	LEUM_0788	LEUM_0788	glyA	Folate metabolism	1	-1000	1000	0	1	2.1.2.1		Possible route of serine biosynthesis (O'Barr, Thomas P. "EFFECT OF ALANINE AND THREONINE ON THE SYNTHESIS OF SERINE BY LEUCONOSTOC MESENTEROIDES." Journal of bacteriology 86.6 (1963): 1321-1325.)
GLCpts	PEP-driven transporter of D-Glucose	pnplh[c] + glc-D[e] -> g6p[c] + prot-his-L[c]	(LEUM_0507 or LEUM_0508 or LEUM_0901)	LEUM_0508 LEUM_0507 LEUM_0901		Transport reactions	0	0	0	0	1	2.7.1.69		From TransportDB
GLCt2	D-glucose permease	h[e] + glc-D[e] -> h[c] + glc-D[c]	LEUM_0471	LEUM_0471		Transport reactions	0	0	1000	0	1			Similar to GlcU: Castro, Rute, et al. "Characterization of the individual glucose uptake systems of Lactococcus lactis: mannose‐PTS, cellobiose‐PTS and the novel GlcU permease." Molecular microbiology 71.3 (2009): 795-806.
GLNS	glutamine synthetase	atp[c] + glu-L[c] + nh4[c] <=> adp[c] + h[c] + pi[c] + gln-L[c]	LEUM_0717	LEUM_0717		Alanine, aspartate and glutamate metabolism	1	0	0	0	1	6.3.1.2		GlnR regulon mediated repression; The expression of this enzyme could not be detected from the microarray analysis experiments, consistent with the essentiality of glutamine, hence the flux through this reaction is constrained to zero
GLUt2	Glutamate transporter	h[e] + glu-L[e] -> h[c] + glu-L[c]				Transport reactions	0	0	1000	0	1			Culture data evidence
GLYt2	Glycine transporter	h[e] + gly[e] -> h[c] + gly[c]				Transport reactions	0	0	1000	0	1			Culture data evidence
HISt2	Histidine transporter	h[e] + his-L[e] -> h[c] + his-L[c]				Transport reactions	0	0	1000	0	1			Culture data evidence
ILEt2	Isoleucine transporter	h[e] + ile-L[e] -> h[c] + ile-L[c]				Transport reactions	0	0	1000	0	1			Culture data evidence
LEUt2	Isoleucine transporter	h[e] + leu-L[e] -> h[c] + leu-L[c]				Transport reactions	0	0	1000	0	1			Culture data evidence
METt2	Methionine transporter	h[e] + met-L[e] -> h[c] + met-L[c]				Transport reactions	0	0	1000	0	1			Culture data evidence
MNTLD	Mannitol dehydrogenase	h[c] + nadh[c] + fru[c] -> nad[c] + mantl[c]	LEUM_0603	LEUM_0603		Fructose and mannose metabolism	0	0	1000	0	1	1.1.1.67		http://www.ncbi.nlm.nih.gov/protein/AAM09029.1; MDH from Leuc mes sp. aligns with LEUM0603 with 100% identity
MOHMT	3-methyl-2-oxobutanoate hydroxymethyltransferase	h2o[c] + mlthf[c] + 3mob[c] -> thf[c] + 2dhp[c]				Pantothenate and CoA biosynthesis	0	0	1000	0	1	2.1.2.11		Pantothenate is only stimulatory when CDM was used for LME ATCC 8293 (although it was essential in other LME several strains) indicating a possibly active pantothenate biosynthetic pathway in LME ATCC 8293 required for CoA biosynthesis
MTHPTGHMr	5-methyltetrahydropteroyltriglutamate-homocysteine S-methyltransferase	hcys-L[c] + 5mthglu3[c] <=> met-L[c] + thglu3[c]	(LEUM_1801 or LEUM_1794)	LEUM_1801 LEUM_1794		Cysteine and methionine metabolism	1	-1000	1000	0	1	2.1.1.14		This reaction does not require cobalamin as cofactor; Also, consistently, cobalamin biosynthetic pathway is incomplete in LME
NACt2	Nicotinate transporter	h[e] + nac[e] -> h[c] + nac[c]				Transport reactions	0	0	1000	0	1			Culture data evidence
O2tr	Oxygen diffusion	o2[e] <=> o2[c]				Transport reactions	1	-1000	1000	0	1			Culture data evidence
PANTS	pantothenate synthase	atp[c] + pant-R[c] + ala-B[c] -> h[c] + ppi[c] + amp[c] + pnto-R[c]				beta-Alanine metabolism	0	0	1000	0	1	6.3.2.1		Pantothenate is only stimulatory when CDM was used for LME ATCC 8293 (although it was essential in other LME several strains) indicating a possibly active pantothenate biosynthetic pathway in LME ATCC 8293 required for CoA biosynthesis
PDX5PO	pyridoxal 5'-phosphate synthase	pdx5p[c] + o2[c] -> pydx5p[c] + h2o2[c]	LEUM_0229	LEUM_0229		Vitamin B6 metabolism	0	0	1000	0	1	1.4.3.5		Putative gene (Reaction happens only in aerobic condition; alternatively, for anaerobic production of pyridoxal phosphate SELCYSLYS2 reaction can be used when selinium is incorporated into the medium)
PDX5PS	pyridoxine 5'-phosphate synthase	phthr[c] + dxyl5p[c] + nad[c] -> pdx5p[c] + 2 h2o[c] + pi[c] + co2[c] + nadh[c] + h[c]				Vitamin B6 metabolism	0	0	1000	0	1			Pyridoxine chloride is only stimulatory when CDM was used for LME ATCC 8293 indicating a possibly active Pyridoxal phosphate biosynthetic pathway in LME ATCC 8293. Pyridoxal phosphate is an essential cofactor for several enzymes
Phet2	Phenylalanine transporter	h[e] + phe-L[e] -> h[c] + phe-L[c]				Transport reactions	0	0	1000	0	1			Culture data evidence
PMPS	phosphomethylpyrimidine synthase	air[c] + amet[c] -> 3 h[c] + met-L[c] + for[c] + dad-5[c] + co[c] + 4ampm[c]				Thiamine metabolism	0	0	1000	0	1	4.1.99.17		Thiamine is only stimulatory when CDM was used for LME ATCC 8293 indicating a possibly active thiamine biosynthetic pathway in LME ATCC 8293. Thiamine is an essential cofactor for several enzymes
PNTOt2	Pantothenate transporter	h[e] + pnto-R[e] -> h[c] + pnto-R[c]				Transport reactions	0	0	1000	0	1			Culture data evidence
PPHNDHT	Prephenate dehydratase	pphn[c] + h[c] -> kpp[c] + co2[c] + h2o[c]				Phenylalanine, tyrosine and tryptophan biosynthesis	0	0	1000	0	1	4.2.1.51		BlastP evidence: LEUM_1161 (http://www.ncbi.nlm.nih.gov/Structure/cdd/wrpsb.cgi?SEQUENCE=116097108&FULL)
PROt6	L proline transport out via proton antiport	pro-L[c] + h[e] -> h[c] + pro-L[e]				Transport reactions	0	0	1000	0	1			Culture data evidence
QRr	Quinone reductase	h[c] + nadph[c] + ubq8[c] <=> nadp[c] + ubq8h2[c]	(LEUM_0948 or LEUM_1189)	LEUM_0948 LEUM_1189		Not in pathways	1	0	0	0	1	1.6.5.5		Ubiquinone biosynthetic pathway is absent in LME
SERt2	Serine transporter	h[e] + ser-L[e] -> h[c] + ser-L[c]				Transport reactions	0	0	1000	0	1			Culture data evidence
SUCCt2	succinate transporter inout via proton symport	h[e] + succ[e] <=> h[c] + succ[c]				Transport reactions	1	-1000	1000	0	1			Culture data evidence
T2DECAI	trans-Dec-2-enoyl-[acyl-carrier protein] isomerase	tdec2eACP[c] <=> dec3eACP[c]				Fatty acid biosynthesis	1	-1000	1000	0	1	5.3.3.14		added based on the evidence of the presence of C16:1 fatty acid
THMt2	Thiamine transporter	h[e] + thm[e] -> h[c] + thm[c]				Transport reactions	0	0	1000	0	1			Culture data evidence
THRt2	Threonine transporter	h[e] + thr-L[e] -> h[c] + thr-L[c]				Transport reactions	0	0	1000	0	1			Culture data evidence
TRPt2	Tryptophan transporter	h[e] + trp-L[e] -> h[c] + trp-L[c]				Transport reactions	0	0	1000	0	1			Culture data evidence
TYRt2	Tyrosine transporter	h[e] + tyr-L[e] -> h[c] + tyr-L[c]				Transport reactions	0	0	1000	0	1			Culture data evidence
VALt2	Valine transporter	h[e] + val-L[e] -> h[c] + val-L[c]				Transport reactions	0	0	1000	0	1			Culture data evidence
VPAT	valine-pyruvate aminotransferase	pyr[c] + val-L[c] -> 3mob[c] + ala-L[c]				Alanine, aspartate and glutamate metabolism	0	0	1000	0	1	2.6.1.66		Several enzymes in alanine biosynthesis from cysteine via cysteine desulfurase are missing. The pathway is also connected to thiamine biosynthesis. However, interestingly, thiamine suppy in the chemically defined medium has just stimulatory effect. Putative branched chain amino acid aminotransferase possibly involved in the biosynthesis of alanine was found in LME NCBI reference seq: WP_011680029…
EX_sink1	Sink1	dhptd[c] ->				Exchange reactions	0	0	1000	0	1
EX_sink2	Sink2	co[c] ->				Exchange reactions	0	0	1000	0	1
EX_sink3	Sink3	dad-5[c] ->				Exchange reactions	0	0	1000	0	1			Production of dad-5 is essential for biotin production as show in E coli (Ref: Ollagnier-de Choudens, Sandrine, et al. "Reductive cleavage of S-adenosylmethionine by biotin synthase from Escherichia coli." Journal of Biological Chemistry 277.16 (2002): 13449-13454.)

## Sheet: S-4
S-4. Biomass assembly
Macromolecular content	% (w/w)	% (mol/mol)	mmol/gDW	Mw (macromolecule) (g/mol)		Source
Protein	29.7		2.68705	110.53		Measured
DNA	2.9		0.0936209	309.76		Measured
RNA	7.4		0.227973	324.6		Measured
LTA	8		0.0148569	5384.7		[1]
Phospholipid	2.454		0.0206285	1189.62		[2]
Glycolipid	2.045		0.0207634	984.908		[2]
Peptidoglycan	11.8		0.119072	991		[3]
Total carbohydrate	20.9538		0.112353	1865		Measured ; carbohydrates part of LTA glycolipids are subtracted
Ash	5.7
Note that these values (mmol/gDW) are divided by 1000 before using them as stoichiometric coefficients in the biomass equation to compensate for their repective molecular formulae that have been multiplied by 1000
Macromolecular composition breakdown
Amino acid composition
Amino acids	%(w/w)	Mol weight	mol/100g	Measured % (mol/mol)	% (mol/mol)	Contribution to MW	Mole fraction	From Lactobacillus casei [4]		LME amino acids corrected for molar percentages of Arg, Cys, and Trp based on Lb. casei	% (mol/mol)	Individual contribution to MW	Normalized Mole fraction
Alanine	9.26	71.08	0.130276	13.9532	13.9532	991.797	0.139532	0.0960809	0.12794	0.127937	12.7937	9.09378	0.127937
Arginine	0	156.19	0	0	0	0	0	0.0553898	0	0.0553898	5.53898	8.65133	0.0553898
Asparagine		115.09	0	0	3.22443	371.099	0.0322443	0.0450911	0.0295653	0.0295614	2.95614	3.40222	0.0295614
Aspartic acid	6.87	114.1	0.0602103	6.44886	3.22443	367.907	0.0322443	0.0450911	0.0295653	0.0295614	2.95614	3.37295	0.0295614
Cysteine	0	103.14	0	0	0	0	0	0.0170965	0	0.0170965	1.70965	1.76333	0.0170965
Glutamic acid	10.32	128.13	0.0805432	8.62662	4.31331	552.664	0.0431331	0.0491895	0.0395494	0.0395466	3.95466	5.0671	0.0395466
Glutamine		129.12	0	0	4.31331	556.934	0.0431331	0.0491895	0.0395494	0.0395466	3.95466	5.10625	0.0395466
Glycine	5.5	57.05	0.0964067	10.3257	10.3257	589.08	0.103257	0.114476	0.0946778	0.0946807	9.46807	5.40154	0.0946807
Histidine	5.68	137.14	0.0414175	4.43604	4.43604	608.359	0.0443604	0.0177965	0.0406748	0.0406744	4.06744	5.57809	0.0406744
Isoleucine	5.72	113.16	0.0505479	5.41396	5.41396	612.643	0.0541396	0.0542888	0.0496414	0.0496418	4.96418	5.61747	0.0496418
Leucine	8.04	113.16	0.0710498	7.60983	7.60983	861.128	0.0760983	0.0842836	0.0697757	0.0697773	6.97773	7.896	0.0697773
Lysine	19.82	128.17	0.154638	16.5626	16.5626	2122.83	0.165626	0.0640879	0.151865	0.151869	15.1869	19.465	0.151869
Methionine	2.71	131.19	0.0206571	2.21248	2.21248	290.256	0.0221248	0.028694	0.0202866	0.0202822	2.02822	2.66082	0.0202822
Phenylalanine	7.56	147.18	0.0513657	5.50154	5.50154	809.717	0.0550154	0.0346926	0.0504445	0.0504487	5.04487	7.42504	0.0504487
Proline	3.47	97.12	0.035729	3.82677	3.82677	371.656	0.0382677	0.0413925	0.0350883	0.0350904	3.50904	3.40798	0.0350904
Serine	2.95	87.08	0.0338769	3.6284	3.6284	315.961	0.036284	0.0402915	0.0332694	0.0332657	3.32657	2.89678	0.0332657
Threonine	3.78	101.1	0.0373887	4.00454	4.00454	404.859	0.0400454	0.047391	0.0367182	0.0367225	3.67225	3.71264	0.0367225
Tryptophan	0	186.21	0	0	0	0	0	0.0105978	0	0.0105978	1.05978	1.97342	0.0105978
Tyrosine	3.3	163.18	0.0202231	2.166	2.166	353.448	0.02166	0.0257946	0.0198604	0.0198604	1.98604	3.24082	0.0198604
Valine	4.89	99.13	0.0493292	5.28342	5.28342	523.746	0.0528342	0.0790843	0.0484445	0.0484407	4.84407	4.80192	0.0484407
			0.933659			10704.1		0.0830841				110.535
			Average molecular weight of protein = 107.041					0.916916
Nucleotide composition
DNA composition	Pecentage	Mol Wt	Contribution to MW
dAMP	31.1	331.2	10300.3
dTMP	31.1	304.2	9460.62
dCMP	18.9	289.2	5465.88
dGMP	18.9	304.2	5749.38
			30976.2
Average molecular weight DNA = 309.76
RNA composition [5]		MW of residue
	% (mol/mol)1	(g/mol)
AMP	26.2	329.2
UMP	21.6	306.2
CMP	20	305.2
GMP	32.2	345.2
Average Molecular Weight of RNA = 324.6
Lipoteichoic acid composition [1]
	molar ratio	Percentage	Average MW of residue (g/mol)	Contribution to MW
Glycerol phosphate	16	48.7211	154	2464	LTA total weight based on LLA = 8 % (w/dcw)
L-alanine	6.08	18.514	71.1	432.288	galactose in LTA 2.31 % (w/w) biomass
Diglucosyl diacylglycerol	1	3.04507	1003.8	1003.8	glucose in LTA 0.4728 % (w/w) biomass
D-galactose	9.76	29.7199	162.1	1582.1	carbohydrates in LTA 2.7828 % (w/w) biomass
			Average Molecular weight	5482.18
Lipid composition					A	B	A*B
	wt ratio	% Each lipid fraction in biomass (wt/wt)		% (mol/mol total lipid)	% (mol/mol each lipid fraction)	MW (g/mol)		Average Molecular weight
Phospholipids	1.2	2.45455	Phosphatidylglycerol	18.9	28.7671	833.8	23986	1189.62
			Cardiolipin	42.5	64.688	1413.6	91442.9
			Lysophosphatidylglycerol	4.3	6.5449	539.75	3532.61
Glycolipids (Acetone soluble fraction)	1	2.04545	Diglucosyl diacylgycerol	30.3	88.3382	1003.8	88673.9	984.908
			Monoglucosyl diacylgycerol	4	11.6618	841.8	9816.91
			B was Calculated based on the average molecular weight of fatty acids
			carbohydrates in lipids = 0.66336 % (w/w) biomass
Peptidoglycan [5]
Amino sugars	Average molar ratio	MW of residue (g/mol)
N-acetylmuramate	1	275,3
N-acetyl-D-glucosamine	1	203,2
Amino acids
L-alanine	1	142,2
D-glutamate	1	128,1
L-lysine	1	128,2
D-alanine	1	142,2
D-aspartate	1	114,1
Carbohydrates
	Average mass ratio	Average molar ratio	MW of residue (g/mol)
D-glucose	5.5	5.5	162		891
D-rhamnose	5.1	5.6	145		812
D-galactose	1	1	162		162
Total carbohydrate composition = 24.4 -carbohydrate in LTA - carbohydrate in Lipid = 24.4 - 2.7828 - 0.66336 = 20.95384 % (w/w dry cell)
[1] Oliveira, A. P., Nielsen, J., and Förster, J. (2005) Modeling Lactococcus lactis using a genome-scale flux model. BMC Microbiol. 5, 39
[2] Ikawa, M., and Snell, E. E. (1960) Cell wall composition of lactic acid bacteria. J. Biol. Chem. 235, 1376–1382
[3] Harney, S. J., Simopoulos, N. D., and Ikawa, M. (1967) Cell wall constituents of Leuconostoc citrovorum and Leuconostoc mesenteroides. J. Bacteriol. 93, 273–277
[4] Vinay-Lara, E., Hamilton, J. J., Stahl, B., Broadbent, J. R., Reed, J. L., and Steele, J. L. (2014) Genome–Scale scale Reconstruction reconstruction of Metabolic metabolic Networks networks of Lactobacillus casei ATCC 334 and 12A. 9, e110785
[5] Bremer, H. and Dennis, P.P. (1987) In Escherichia coli and Salmonella typhimurium: Cellular and Molecular Biology p. 1527–1542, American Society for Microbiology,Washington, DC

## Sheet: S-5
S-5. Amino acid auxotrophy predictions
Definition for essentiality: An amino acid is considered to be essential if and only if its omission from the medium (in silico uptake rate=0) results in at least 90% reduction of growth rate observed in its presence
Amino acid	Single amino acid omission from chemically defined medium		Agreement of in silico results with experiments
	Experimental	In silico prediction
Alanine	Non-essential	Non-essential	Yes
Arginine	Non-essential	Non-essential	Yes
Asparagine	Non-essential	Non-essential	Yes
Aspartate	Non-essential	Non-essential	Yes
Cysteine	Non-essential	Non-essential	Yes
Glycine	Non-essential	Non-essential	Yes
Glutamate	Non-essential	Non-essential	Yes
Glutamine	Essential	Essential	Yes
Histidine	Non-essential	Non-essential	Yes
Isoleucine	Non-essential	Non-essential	Yes
Leucine	Non-essential	Non-essential	Yes
Lysine	Non-essential	Non-essential	Yes
Methionine	Non-essential	Non-essential	Yes
Phenylalanine	Non-essential	Non-essential	Yes
Proline	Non-essential	Non-essential	Yes
Serine	Non-essential	Non-essential	Yes
Threonine	Non-essential	Non-essential	Yes
Tryptophan	Non-essential	Non-essential	Yes
Tyrosine	Non-essential	Non-essential	Yes
Valine	Essential	Non-essential	No

## Sheet: S-6
S-6. Vitamin auxotrophy predictions
Definition for essentiality: A vitamin is considered to be essential if and only if its omission from the medium (in silico uptake rate=0) results in at least 90% reduction of growth rate observed in its presence
Vitamin	Single vitamin omission from chemically defined medium		Agreement of in silico results with experiments
	Experimental	In silico prediction
Biotin	Non-essential	Non-essential	Yes
Cobalamin	Non-essential	Non-essential	Yes
Folate	Non-essential	Essential	No
Nicotinate	Essential	Essential	Yes
Pantothenate	Non-essential	Non-essential	Yes
Pyridoxine HCl	Non-essential	Non-essential	Yes
Riboflavin	Non-essential	Non-essential	Yes
Thiamine	Non-essential	Non-essential	Yes

## Sheet: S-7
S-7. Fermentable carbon source phenotyping
Carbohydrate	Ability to ferment the carbohydrates		Comments
	Experiment [1][2]	In silico prediction
Arabinose	Yes	Yes	Transport via arabinose ABC system
Fructose	Yes	Yes	Transport via permease and PTS system
Galactose	Yes	Yes	Transport via sodium symporter
Glucose	Yes	Yes	Transport via permease and putative PTS system
Mannose	Yes	Yes	Transport via PTS system
Ribose	Yes	Yes	Transport via ribose ABC system
Tagatose	No	No	Gene annotation not found
Xylose	Yes	Yes	Transport via permease and ABC system
Lactose	Yes	Yes	Transport via sodium symporter, hydrolysis by β-galactosidase
Maltose	Yes	Yes	Transport via maltose permease, hydrolysis by maltose phosphorylase
Raffinose	Yes	Yes	Hydrolysis by raffinose galactohydrolase
Sucrose	Yes	Yes	Transport via permease and PTS system, hydrolysis by sucrose phosphorylase or sucrose 6-phosphate fructohydrolase
Starch	No	Yes	Gene annotation for alpha-amylase was found: LEUM_0509
Trehalose	Yes	Yes	Transport via PTS system, hydrolysis by α, α-trehalose-6-phosphate phosphoglucohydrolase
Turanose	Yes	Yes	Hydrolysis by putative α-glucosidase (EC 3.2.1.177), LEUM_1244
2-keto-gluconate	No	No	Gene annotation not found
5-keto-gluconate	No	No	Gene annotation not found
Amygladin	Yes	Yes	Hydrolysis by a wide-spectrum β-glucosidase (EC 3.2.1.21), LEUM_0875
Arbutin	Yes	Yes
Cellobiose	Yes	Yes
Esculin	Yes	Yes
Gentobiose	Yes	Yes
Salicin	Yes	Yes
Mannitol	Yes	No	Gene annotation not found
Melibiose	Yes	Yes	Hydrolysis by putative α-galactosidase (EC 3.2.1.22), LEUM_0882
Methyl-D-glucoside	Yes	No	Gene annotation not found
N-acetylglucosamine	Yes	Yes	Transport via PTS system
Potassium gluconate	Yes	No	Gene annotation not found
Rhamnose	No	No	Gene annotation not found
[1] Bounaix, M. S., Gabriel, V., Robert, H., Morel, S., Remaud-Siméon, M., Gabriel, B., and Fontagné-Faucher, C. (2010) Characterization of glucan-producing Leuconostoc strains isolated from sourdough. Int. J. Food Microbiol. 144, 1-9
[2] Milliere, J. B., Mathot, A. G., Schmitt, P., and Divies, C. (1989) Phenotypic characterization of Leuconostoc species. J. Appl. Bacteriol. 67, 529–542

## Sheet: S-8
S-8. Comparison of in silico amino acid uptake rates with amino acyl tRNA synthetase fluxes
			Amino-acyl tRNA synthetase flux (mmol gDCW-1 hr-1)	Optimal in silico uptake rate (mmol gDCW-1 hr-1)
		Alanine	0.0570028	0
		Arginine	0.0246791	0.0337662
		Asparagine	0.0131712	0
		Aspartate	0.0263423	0.292022
		Cysteine	0.00761739	0.0104676
		Glutamate	0.0352402	0.000469709
		Glutamine	0.0176201	0.0961557
		Glycine	0.0421852	0
		Histidine	0.0181226	0.0247955
		Isoleucine	0.022118	0
		Leucine	0.0310895	0.042537
		Lysine	0.0676656	0.119594
		Methionine	0.00903679	0.0123642
		Phenalanine	0.0224776	0.030754
		Proline	0.0156346	0
		Serine	0.0148216	0.0491371
		Threonine	0.0163618	0.0223864
		Tryptophan	0.00472188	0.00646053
		Tyrosine	0.00884886	0.0121071
		Valine	0.0215829	0

## Sheet: S-9
S-9. Differentially expressed pathways based on Wilcoxon signed-rank test
								Reaction expression intensities (See Experimental Procedures)
Glucose T2	Mean	Glucose T2	Sucrose T2	Mean			Reaction	Subsystem	Glucose	Sucrose			Subsystem	p-value (Wilcoxon signed-rank test)
3AIBT	680.312	848.688	14BGGH	53.5			ABTA	4-aminobutyrate degradation	680.312	848.688			4-aminobutyrate degradation	1
3HAD100	101.688	61.9375	3AIBT	848.688			ACNDHE1B	Acetoin degradation	409.062	923.688			Acetoin degradation	1
3HAD120	101.688	61.9375	3HAD100	61.9375			ARGSS	Alanine, aspartate and glutamate metabolism	179.139	122.25			Alanine, aspartate and glutamate metabolism	0.541
3HAD121	101.688	61.9375	3HAD120	61.9375			ASNN	Alanine, aspartate and glutamate metabolism	512.875	644.938			Alternate Carbon Metabolism	0.125
3HAD140	101.688	61.9375	3HAD121	61.9375			ASPT	Alanine, aspartate and glutamate metabolism	10816.2	18544.2			Amino sugar and nucleotide sugar metabolism	0.1973
3HAD141	101.688	61.9375	3HAD140	61.9375			ASPTA	Alanine, aspartate and glutamate metabolism	334.75	476.875			Aminoacyl-tRNA biosynthesis	0.4204
3HAD160	101.688	61.9375	3HAD141	61.9375			ASPTRS	Alanine, aspartate and glutamate metabolism	459.688	557.938			Arginine and proline metabolism	0.75
3HAD161	101.688	61.9375	3HAD160	61.9375			GLUN	Alanine, aspartate and glutamate metabolism	13121.3	20929.8			Ascorbate Metabolism	0.5
3HAD180	101.688	61.9375	3HAD161	61.9375			GLUSx	Alanine, aspartate and glutamate metabolism	358.75	341.25			Benzoate degradation	1
3HAD181	101.688	61.9375	3HAD180	61.9375			GLUSy	Alanine, aspartate and glutamate metabolism	358.75	341.25			beta-Alanine metabolism	1
3HAD181v	101.688	61.9375	3HAD181	61.9375			SSALx	Alanine, aspartate and glutamate metabolism	8116.81	6073.81			Biotin metabolism	0.0151
3HAD40	101.688	61.9375	3HAD181v	61.9375			SSALy	Alanine, aspartate and glutamate metabolism	8116.81	6073.81			Butanoate metabolism	0.125
3HAD60	101.688	61.9375	3HAD40	61.9375			ALLTAMH	Alternate Carbon Metabolism	105.5	127.75			Cell Envelope Biosynthesis	0.5
3HAD80	101.688	61.9375	3HAD60	61.9375			DKGLCNR1	Alternate Carbon Metabolism	827.438	873.375			Citrate cycle	1
3MOBDC	53.625	19.5	3HAD80	61.9375			MEAMP1(gly-asp)	Alternate Carbon Metabolism	951.888	1065.88			Cysteine and methionine metabolism	0.0847
3MOPDC	53.625	19.5	3MOBDC	19.5			MEAMP1(gly-glu)	Alternate Carbon Metabolism	951.888	1065.88			D-Alanine metabolism	0.5
3OAR100	5658.25	9317.06	3MOPDC	19.5			AAFH_L	Amino sugar and nucleotide sugar metabolism	549.938	150.125			D-glutamine and D-glutamate metabolism	0.25
3OAR120	5658.25	9317.06	3OAR100	9317.06			AGDC	Amino sugar and nucleotide sugar metabolism	367.097	195.312			Fatty acid biosynthesis	1.9549e-06
3OAR121	5658.25	9317.06	3OAR120	9317.06			AMAA	Amino sugar and nucleotide sugar metabolism	2837.12	1865			Folate metabolism	0.5153
3OAR140	5658.25	9317.06	3OAR121	9317.06			G1PACT	Amino sugar and nucleotide sugar metabolism	3788.94	2652.5			Fructose and mannose metabolism	0.25
3OAR141	5658.25	9317.06	3OAR140	9317.06			GALK	Amino sugar and nucleotide sugar metabolism	2503.12	2862.44			Galactose metabolism	0.1367
3OAR160	5658.25	9317.06	3OAR141	9317.06			GF6PTA	Amino sugar and nucleotide sugar metabolism	20151.9	16550.8			Glutathione metabolism	0.625
3OAR161	5658.25	9317.06	3OAR160	9317.06			MAN6PI	Amino sugar and nucleotide sugar metabolism	2925.38	3753.19			Glycerophospholipid Metabolism	0.7917
3OAR180	5658.25	9317.06	3OAR161	9317.06			PGAMT	Amino sugar and nucleotide sugar metabolism	6710.12	5637.94			Glycine, serine and threonine metabolism	0.2266
3OAR181	5658.25	9317.06	3OAR180	9317.06			UAGDP	Amino sugar and nucleotide sugar metabolism	3788.94	2652.5			Glycolysis / Gluconeogenesis	0.177
3OAR181v	5658.25	9317.06	3OAR181	9317.06			UAPGR	Amino sugar and nucleotide sugar metabolism	2655.62	3157.12			Heterolactic fermentation	0.1211
3OAR40	5658.25	9317.06	3OAR181v	9317.06			UDPGALM	Amino sugar and nucleotide sugar metabolism	2751.75	3351.25			Histidine metabolism	1
3OAR60	5658.25	9317.06	3OAR40	9317.06			XYLXYLc	Amino sugar and nucleotide sugar metabolism	386.312	544.188			Lipoteichoic acid biosynthesis	0.25
3OAR80	5658.25	9317.06	3OAR60	9317.06			ALATRS	Aminoacyl-tRNA biosynthesis	1063.12	2029.38			Lysine biosynthesis	0.0029
3OAS100	5631.71	8229.62	3OAR80	9317.06			ARGTRS	Aminoacyl-tRNA biosynthesis	1644.81	1850.38			Mixed acid fermentation	0.75
3OAS120	5631.71	8229.62	3OAS100	8229.62			ASNTRS	Aminoacyl-tRNA biosynthesis	5075.38	6471.56			Nicotinate and nicotinamide metabolism	0.1563
3OAS121	5631.71	8229.62	3OAS120	8229.62			CYSTRS	Aminoacyl-tRNA biosynthesis	6573.19	5737.44			Not in pathways	0.3418
3OAS140	5631.71	8229.62	3OAS121	8229.62			GLNTRAT	Aminoacyl-tRNA biosynthesis	2789.81	2813.69			Oxidative phosphorylation	0.5
3OAS141	5631.71	8229.62	3OAS140	8229.62			GLUTRS	Aminoacyl-tRNA biosynthesis	6742.94	6933.12			Pantothenate and CoA biosynthesis	0.3975
3OAS160	5631.71	8229.62	3OAS141	8229.62			HISTRS	Aminoacyl-tRNA biosynthesis	502.75	701.438			Pentose and glucuronate interconversions	0.7266
3OAS161	5631.71	8229.62	3OAS160	8229.62			ILETRS	Aminoacyl-tRNA biosynthesis	12073.3	4396			Pentose phosphate pathway	0.25
3OAS180	5631.71	8229.62	3OAS161	8229.62			LEUTRS	Aminoacyl-tRNA biosynthesis	3049.75	3585.69			Peptidoglycan biosynthesis	0.2629
3OAS181	5631.71	8229.62	3OAS180	8229.62			LYSTRS	Aminoacyl-tRNA biosynthesis	17379.3	17712.9			Phenylalanine, tyrosine and tryptophan biosynthesis	0.2568
3OAS181v	5631.71	8229.62	3OAS181	8229.62			METTRS	Aminoacyl-tRNA biosynthesis	11595.9	5467.19			Polyketide sugar unit biosynthesis	1
3OAS60	5631.71	8229.62	3OAS181v	8229.62			PHETRS	Aminoacyl-tRNA biosynthesis	430.312	790.625			Porphyrin and chlorophyll metabolism	0.25
3OAS80	5631.71	8229.62	3OAS60	8229.62			PROTRS	Aminoacyl-tRNA biosynthesis	3214.62	4581.56			Propanoate metabolism	0.75
4ABUTt2	1241.06	983.812	3OAS80	8229.62			SERTRS	Aminoacyl-tRNA biosynthesis	5875	3203.31			Purine and pyrimidine metabolism	6.2492e-05
4CMLCL-kt	630.75	1619.31	4ABUTt2	983.812			SERTRS2	Aminoacyl-tRNA biosynthesis	5875	3203.31			Pyruvate metabolism	0.3516
4HTHRS	1979.69	3103.81	4CMLCL-kt	1619.31			THRTRS	Aminoacyl-tRNA biosynthesis	4310.06	2026.38			Riboflavin metabolism	0.375
A5PISO	5718.06	3084.19	4HTHRS	3103.81			TRPTRS	Aminoacyl-tRNA biosynthesis	3332.44	3167.31			Starch and sucrose metabolism	0.04
AAFH_L	549.938	150.125	A5PISO	3084.19			VALTRS	Aminoacyl-tRNA biosynthesis	5469	2243.88			Terpenoid backbone biosynthesis	0.0024
AALDH	19428.1	20922.9	AAFH_L	150.125			ACGK	Arginine and proline metabolism	120.188	66.75			Thiamine metabolism	0.9102
ABTA	680.312	848.688	AALDH	20922.9			ACGS	Arginine and proline metabolism	402.694	619.188			Transport reactions	0.0401
ACALD	41843.5	19426.9	ABTA	848.688			ACODA	Arginine and proline metabolism	887.75	875.25			Ubiquinone and other terpenoid-quinone biosynthesis	0.5469
ACCOAC	8585.44	12420.1	ACALD	19426.9			ACOTA	Arginine and proline metabolism	36.25	6923.31			Valine, leucine and isoleucine biosynthesis	0.125
ACCOACDL	8585.44	12420.1	ACCOAC	12420.1			ALPHNH	Arginine and proline metabolism	579	788.312			Valine, leucine and isoleucine degradation	0.5234
ACGAMpts	9862.19	16894.9	ACCOACDL	12420.1			ARGD	Arginine and proline metabolism	524.375	712.25			Vitamin B6 metabolism	0.125
ACGK	120.188	66.75	ACGAMpts	16894.9			G5SD	Arginine and proline metabolism	2173.88	1653.25
ACGS	402.694	619.188	ACGK	66.75			GLU5K	Arginine and proline metabolism	724.188	309.5			Upregulated	1
ACHBS	3059.12	ACHBS	ACGS	619.188			ORNTAC	Arginine and proline metabolism	402.694	619.188			Downregulated	-1
ACKr	11514.5	10585.9	ACKr	10585.9			P5CR	Arginine and Proline Metabolism	3813.12	1714.19
ACLDC	946.75	566.562	ACLDC	566.562			P5CRx	Arginine and proline metabolism	3813.12	1714.19			Subsystem	P-value (Wilcoxon signed-rank test)	Sucrose	Glucose
ACLS	3059.12	ACLS	ACNDHE1B	923.688			ASCBPL	Ascorbate Metabolism	215.625	462.188			Biotin metabolism	0.0151	1	-1
ACNDHE1B	409.062	923.688	ACOATA	6923.31			ASCBPTSTr	Ascorbate Metabolism	522.188	1794.44			Fatty acid biosynthesis	1.9549e-06	1	-1
ACOATA	4613.52	6923.31	ACODA	875.25			4CMLCL-kt	Benzoate degradation	630.75	1619.31			Lysine biosynthesis	0.0029	-1	1
ACODA	887.75	875.25	ACPS1	762.562			MUCCY-kt	Benzoate degradation	2177.31	969			Purine and pyrimidine metabolism	6.2492e-05	-1	1
ACOTA	36.25	6923.31	ACTD	24803.7			APAT2	beta-Alanine metabolism	680.312	848.688			Starch and sucrose metabolism	0.04	1	-1
ACPINAT	59.375	ACPINAT	ACYP	1384.69			BACCL	Biotin metabolism	1892.81	1979.75			Terpenoid backbone biosynthesis	0.0024	1	-1
ACPS1	1105.38	762.562	ACYP_2	1384.69			BACLIG	Biotin metabolism	1892.81	1979.75			Transport reactions	0.0401	1	-1
ACTD	37837.8	24803.7	ADA	574.75			BTS5	Biotin metabolism	3730.56	4319.44
ACYP	841.562	1384.69	ADCPL	3990.19			DBTS	Biotin metabolism	193.312	195.562
ACYP_2	841.562	1384.69	ADCS	1873.69			EGMEACPR	Biotin metabolism	635.875	643.938
ADA	1774.69	574.75	ADD	2060			EPMEACPR	Biotin metabolism	635.875	643.938
ADCPL	4647	3990.19	ADK1	26095.3			OGMEACPD	Biotin metabolism	101.688	61.9375
ADCS	3701.88	1873.69	ADK2	26095.3			OGMEACPR	Biotin metabolism	6051.5	9317.06
ADD	1414.12	2060	ADNUC	9638.24			OGMEACPS	Biotin metabolism	1018.19	1306.31
ADK1	27185.9	26095.3	ADPDS	3614.5			OPMEACPD	Biotin metabolism	101.688	61.9375
ADK2	27185.9	26095.3	ADPRDP	3334.19			OPMEACPR	Biotin metabolism	6051.5	9317.06
ADNUC	24689.1	9638.24	ADPT	4318.88			OPMEACPS	Biotin metabolism	1018.19	1306.31
ADPDS	4711.25	3614.5	ADSL1	969			ACLDC	Butanoate metabolism	946.75	566.562
ADPRDP	3014.56	3334.19	ADSL2	969			ACTD	Butanoate metabolism	37837.8	24803.7
ADPT	2695.75	4318.88	ADSS	6748.56			BTDD-RR	Butanoate metabolism	37837.8	24803.7
ADSL1	2177.31	969	AGAT_LME1	786.812			BUTALD	Butanoate metabolism	41843.5	19426.9			Red	Upregulated in Sucrose
ADSL2	2177.31	969	AGAT_LME2	786.812			GPDDA2	Cell Envelope Biosynthesis	1181.5	864.188			Green	Upregulated in Glucose
ADSS	10522.6	6748.56	AGDC	195.312			PAPA_LME	Cell Envelope Biosynthesis	4010.5	3776.75
AGAT_LME1	859.688	786.812	AHCYSNS	1523.16			AKGDH	Citrate cycle	3601.38	6965.88
AGAT_LME2	859.688	786.812	AHSERL	805.312			ICDHy	Citrate cycle	49.375	31.8125
AGDC	367.097	195.312	AICART	1640			AHCYSNS	Cysteine and methionine metabolism	2417.69	1523.16
AGPR	941.125	AGPR	AIRC2	64.875			AHSERL	Cysteine and methionine metabolism	676.25	805.312
AHCYSNS	2417.69	1523.16	AIRCr	64.875			CYSS	Cysteine and methionine metabolism	1689.81	332.75
AHSERL	676.25	805.312	AKGDH	6965.88			CYSTGL	Cysteine and methionine metabolism	7057.31	1528.69
AICART	1864.75	1640	ALAALAD	1410.62			DRHCHCL	Cysteine and methionine metabolism	1294.06	1570.62
AIRC2	419.25	64.875	ALAALAr	3789.25			METACH	Cysteine and methionine metabolism	676.25	805.312
AIRCr	419.25	64.875	ALAR	5732.56			METAT	Cysteine and methionine metabolism	1471.31	704.562
AKGDH	3601.38	6965.88	ALATRS	2029.38			METB1	Cysteine and methionine metabolism	336.812	454.375
ALAALAD	2251.41	1410.62	ALCD19	24350.9			METB2	Cysteine and methionine metabolism	336.812	454.375
ALAALAr	4595.69	3789.25	ALCD2MB	24350.9			METGL	Cysteine and methionine metabolism	7057.31	1528.69
ALAR	6637.94	5732.56	ALCD2x	24350.9			METS	Cysteine and methionine metabolism	518.236	683.375
ALATRS	1063.12	2029.38	ALCDIB	24350.9			METSOXR2	Cysteine and methionine metabolism	7120	5135.31
ALCD19	44640.4	24350.9	ALLTAMH	127.75			MTAN	Cysteine and methionine metabolism	2417.69	1523.16
ALCD2MB	44640.4	24350.9	ALPHNH	788.312			MTHPTGHMr	Cysteine and methionine metabolism	518.236	683.375
ALCD2x	44640.4	24350.9	AMAA	1865			OASTSCET	Cysteine and methionine metabolism	676.25	805.312
ALCDIB	44640.4	24350.9	AMID3	868			SERAT	Cysteine and methionine metabolism	4901.19	630.312
ALLTAMH	105.5	127.75	AMMQT8_2	5960			SHSL1	Cysteine and methionine metabolism	336.812	454.375
ALPHNH	579	788.312	AMPTASECG	1258.31			SHSL2	Cysteine and methionine metabolism	336.812	454.375
AMAA	2837.12	1865	AMPTASEPG	1816.5			SHSL4	Cysteine and methionine metabolism	336.812	454.375
AMID3	322.562	868	AMY1	4565.38			THFGLUS	Cysteine and methionine metabolism	4029.38	2864.22
AMMQT8_2	7492.69	5960	ANS1	391.938			TRPAS1	Cysteine and methionine metabolism	7057.31	1528.69
AMPTASECG	1912.31	1258.31	APAT2	848.688			ALAALAr	D-Alanine metabolism	4595.69	3789.25
AMPTASEPG	4879	1816.5	APRAUR	242.312			ALAR	D-Alanine metabolism	6637.94	5732.56
AMY1	4006.81	4565.38	ARABabc	2069.75			GLUR	D-glutamine and D-glutamate metabolism	1755.5	2904.38
ANS1	1444.62	391.938	ARAI	114.5			UAMAGS	D-glutamine and D-glutamate metabolism	960	1201.31
APAT2	680.312	848.688	ARGD	712.25			UAMAS	D-glutamine and D-glutamate metabolism	2091.12	2262.38
APRAUR	167	242.312	ARGSS	122.25			NOX1	Not in pathways	6740.12	11397.1
ARAI	333.5	114.5	ARGTRS	1850.38			3HAD100	Fatty acid biosynthesis	101.688	61.9375
ARGD	524.375	712.25	ASAD	12571.5			3HAD120	Fatty acid biosynthesis	101.688	61.9375
ARGSS	179.139	122.25	ASCBPL	462.188			3HAD121	Fatty acid biosynthesis	101.688	61.9375
ARGTRS	1644.81	1850.38	ASCBPTSTr	1794.44			3HAD140	Fatty acid biosynthesis	101.688	61.9375
ASAD	26605.4	12571.5	ASCBt2	4520.58			3HAD141	Fatty acid biosynthesis	101.688	61.9375
ASCBPL	215.625	462.188	ASNN	644.938			3HAD160	Fatty acid biosynthesis	101.688	61.9375
ASCBPTSTr	522.188	1794.44	ASNTRH	525.806			3HAD161	Fatty acid biosynthesis	101.688	61.9375
ASCBt2	9396.25	4520.58	ASNTRS	6471.56			3HAD180	Fatty acid biosynthesis	101.688	61.9375
ASNN	512.875	644.938	ASPK	858.812			3HAD181	Fatty acid biosynthesis	101.688	61.9375
ASNTRH	443.5	525.806	ASPO1	2115.19			3HAD40	Fatty acid biosynthesis	101.688	61.9375
ASNTRS	5075.38	6471.56	ASPO6	2115.19			3HAD60	Fatty acid biosynthesis	101.688	61.9375
ASPCT	5647.94	ASPCT	ASPT	18544.2			3HAD80	Fatty acid biosynthesis	101.688	61.9375
ASPK	785.562	858.812	ASPTA	476.875			3OAR100	Fatty acid biosynthesis	5658.25	9317.06
ASPT	10816.2	18544.2	ASPTRS	557.938			3OAR120	Fatty acid biosynthesis	5658.25	9317.06
ASPTA	334.75	476.875	ASR	11425.6			3OAR121	Fatty acid biosynthesis	5658.25	9317.06
ASPTRS	459.688	557.938	ASYN_LME	3755.31			3OAR140	Fatty acid biosynthesis	5658.25	9317.06
ASR	24545.9	11425.6	atpm	8693.38			3OAR141	Fatty acid biosynthesis	5658.25	9317.06
ASYN_LME	1920.38	3755.31	AXYLDS	619.438			3OAR160	Fatty acid biosynthesis	5658.25	9317.06
atpm	6328.06	8693.38	BACCL	1979.75			3OAR161	Fatty acid biosynthesis	5658.25	9317.06
ATPPRT	2043.12	ATPPRT	BACLIG	1979.75			3OAR180	Fatty acid biosynthesis	5658.25	9317.06
AXYLDS	377.125	619.438	BTDD-RR	24803.7			3OAR181	Fatty acid biosynthesis	5658.25	9317.06
BACCL	1892.81	1979.75	BTNCC	16098.4			3OAR181v	Fatty acid biosynthesis	5658.25	9317.06
BACLIG	1892.81	1979.75	BTS5	4319.44			3OAR40	Fatty acid biosynthesis	5658.25	9317.06
BTDD-RR	37837.8	24803.7	BUTALD	19426.9			3OAR60	Fatty acid biosynthesis	5658.25	9317.06
BTNCC	11798.1	16098.4	CBGH	1287.38			3OAR80	Fatty acid biosynthesis	5658.25	9317.06
BTNt2	117.625	BTNt2	CBPS	9544.81			3OAS100	Fatty acid biosynthesis	5631.71	8229.62
BTS5	3730.56	4319.44	CBPS2	9544.81			3OAS120	Fatty acid biosynthesis	5631.71	8229.62
BUTALD	41843.5	19426.9	CCP	16106.8			3OAS121	Fatty acid biosynthesis	5631.71	8229.62
CBGH	966.062	1287.38	CDGGGPP3	11089.6			3OAS140	Fatty acid biosynthesis	5631.71	8229.62
CBPS	2459.25	9544.81	CELBpts	21308.2			3OAS141	Fatty acid biosynthesis	5631.71	8229.62
CBPS2	2459.25	9544.81	CFAS_181	1557.69			3OAS160	Fatty acid biosynthesis	5631.71	8229.62
CCP	12800.8	16106.8	CHORM	622.375			3OAS161	Fatty acid biosynthesis	5631.71	8229.62
CDGGGPP3	11713.1	11089.6	CHORS	3105.31			3OAS180	Fatty acid biosynthesis	5631.71	8229.62
CELBpts	9915.69	21308.2	CLPNS_LME	4472.5			3OAS181	Fatty acid biosynthesis	5631.71	8229.62
CFAS_181	2859.25	1557.69	Clt	1160.75			3OAS181v	Fatty acid biosynthesis	5631.71	8229.62
CHORM	285.812	622.375	Coabc	7991.44			3OAS60	Fatty acid biosynthesis	5631.71	8229.62
CHORS	3274	3105.31	Cot	2810.25			3OAS80	Fatty acid biosynthesis	5631.71	8229.62
CITt4	418.25	CITt4	CTPS2	9511.25			ACCOAC	Fatty acid biosynthesis	8585.44	12420.1	1.44665
CLPNS_LME	4566.19	4472.5	CYANTt	1377.75			ACCOACDL	Fatty acid biosynthesis	8585.44	12420.1
Clt	936.312	1160.75	CYSDES	1529.06			ACOATA	Fatty acid biosynthesis	4613.52	6923.31
Coabc	3991	7991.44	CYSS	332.75			BTNCC	Fatty acid biosynthesis	11798.1	16098.4
Cot	2844	2810.25	CYSTGL	1528.69			EAR100x	Fatty acid biosynthesis	635.875	643.938
CTPS2	6960.19	9511.25	CYSTGS	1528.69			EAR120x	Fatty acid biosynthesis	635.875	643.938
CYANTt	1329.06	1377.75	CYSTRS	5737.44			EAR121x	Fatty acid biosynthesis	635.875	643.938
CYSDES	1005.62	1529.06	CYTBD	2064.62			EAR140x	Fatty acid biosynthesis	635.875	643.938
CYSS	1689.81	332.75	CYTD	7406.25			EAR141x	Fatty acid biosynthesis	635.875	643.938
CYSTGL	7057.31	1528.69	CYTD2	7406.25			EAR160x	Fatty acid biosynthesis	635.875	643.938
CYSTGS	7057.31	1528.69	CYTK1	3272.38			EAR161x	Fatty acid biosynthesis	635.875	643.938
CYSTL	708.375	CYSTL	CYTK2	3272.38			EAR180x	Fatty acid biosynthesis	635.875	643.938
CYSTRS	6573.19	5737.44	DADA	574.75			EAR181x	Fatty acid biosynthesis	635.875	643.938
CYTBD	1611.44	2064.62	DADACBXP	1410.62			EAR181x2	Fatty acid biosynthesis	635.875	643.938
CYTD	9399.62	7406.25	DADNK	5800.44			EAR40x	Fatty acid biosynthesis	635.875	643.938
CYTD2	9399.62	7406.25	DAGGT_LME1	2053.94			EAR60x	Fatty acid biosynthesis	635.875	643.938
CYTK1	3834.19	3272.38	DAGGT_LME2	2053.94			EAR80x	Fatty acid biosynthesis	635.875	643.938
CYTK2	3834.19	3272.38	DAGK_EC	15082.8			KAS14	Fatty acid biosynthesis	5631.71	8229.62
DADA	1774.69	574.75	DAPDC	1813.06			KAS15	Fatty acid biosynthesis	5631.71	8229.62
DADACBXP	2251.41	1410.62	DAPRPL	1375.12			KAS2	Fatty acid biosynthesis	5631.71	8229.62
DAGGT_LME2	1993.75	2053.94	DASYN_LME	3755.31			KAS7	Fatty acid biosynthesis	5631.71	8229.62
DBTS	193.312	195.562	DBTS	195.562			KAS8	Fatty acid biosynthesis	5631.71	8229.62
DCMPDA2	1619.38	2166.52	DCMPDA	2166.5			MCOATA	Fatty acid biosynthesis	1075.88	1056.56
DG1EP	2691.81	1902.31	DCMPDA2	2166.5			3HAD181v	Fatty acid biosynthesis	101.688	61.9375
DGC3D	9721.94	13851.8	DCPDP	2091.81			ADCPL	Folate metabolism	4647	3990.19
DGK1	15229.6	11509.3	DDGLK	203.062			ADCS	Folate metabolism	3701.88	1873.69
DGNSK	6223.44	5800.44	DDPA	412.688			AICART	Folate metabolism	1864.75	1640
DHDPRx	10895.4	4006.44	DEXTt	11729.8			DHFR	Folate metabolism	10745.4	13076.1
DHDPRy	10895.4	4006.44	DG1EP	1902.31			DHFS	Folate metabolism	4029.38	2864.22
DHDPS	1616.62	1213.44	DGC3D	13851.8			FFPGL	Folate metabolism	2114.88	1346.12
DHFR	10745.4	13076.1	DGK1	11509.3			FMETTRS	Folate metabolism	491.764	465.875
DHFS	4029.38	2864.22	DGNSK	5800.44			FOLR2	Folate metabolism	10745.4	13076.1
DHNAOT	636.438	480.438	DHDPRx	4006.44			FTHFL	Folate metabolism	2114.88	1346.12
DHORFOS	4438.44	2630.56	DHDPRy	4006.44			GARFT	Folate metabolism	1186.38	1406.88
DHORTS	1388.94	7698	DHDPS	1213.44			GFIMDT	Folate metabolism	3202.4	1836.91
DHPPDA	167	242.312	DHFR	13076.1			GHMT	Folate metabolism	7910.31	3343.25
DHQD	2473.94	4119.38	DHFS	2864.22			GHMT2	Folate metabolism	7910.31	3343.25
DINSK	6223.44	5800.44	DHNAOT	480.438			GLYS	Folate metabolism	3601.38	6965.88
DKGLCNR1	827.438	873.375	DHORFOS	2630.56			GLYS2	Folate metabolism	3601.38	6965.88
DMATT	432.188	1385.9	DHORTS	7698			FRU6PT	Fructose and mannose metabolism	16950.3	52042.6
DPCOAK	1061.75	1194.12	DHPPDA	242.312			FRUpts	Fructose and mannose metabolism	6122.38	12517.8
DPMVD	2957.56	4012.88	DHQD	4119.38			HEX7	Fructose and mannose metabolism	16950.3	52042.6
DPPFOR2	228.389	365.375	DHQS	2129.19			MNTLD	Fructose and mannose metabolism	10918.8	8374.38
DPR	3633.31	4534.24	DINSK	5800.44			EPMGH	Galactose metabolism	1235.31	2431.81
DRHCHCL	1294.06	1570.62	DKGLCNR1	873.375			GALIGH	Galactose metabolism	1235.31	2431.81
DTMPK	4722.06	5164.31	DMATT	1385.9			GALM	Galactose metabolism	2691.81	1902.31
DURIK1	3030.7	3647.25	DPCOAK	1194.12			GALS3	Galactose metabolism	1235.31	2431.81
DUTPDP	786.562	492.562	DPMVD	4012.88			GALU	Galactose metabolism	3202.4	1836.91
EAR100x	635.875	643.938	DPPFOR2	365.375			GGLGH	Galactose metabolism	1235.31	2431.81
EAR120x	635.875	643.938	DPR	4534.24			LACZ	Galactose metabolism	2732.44	6241.31
EAR121x	635.875	643.938	DRHCHCL	1570.62			RAFGH	Galactose metabolism	1235.31	2431.81
EAR140x	635.875	643.938	DTMPK	5164.31			UAG2E	Galactose metabolism	14674.4	13909.4
EAR141x	635.875	643.938	DURIK1	3647.25			UDPG4E	Galactose metabolism	14674.4	13909.4
EAR160x	635.875	643.938	DUTPDP	492.562			UGLT	Galactose metabolism	1503.44	2371.62
EAR161x	635.875	643.938	EAR100x	643.938			AMPTASECG	Glutathione metabolism	1912.31	1258.31
EAR180x	635.875	643.938	EAR120x	643.938			AMPTASEPG	Glutathione metabolism	4879	1816.5
EAR181x	635.875	643.938	EAR121x	643.938			GLUCYS	Glutathione metabolism	1305.06	1347.5
EAR181x2	635.875	643.938	EAR140x	643.938			GTHRD	Glutathione metabolism	3217.06	3366.94
EAR40x	635.875	643.938	EAR141x	643.938			AGAT_LME1	Glycerophospholipid Metabolism	859.688	786.812
EAR60x	635.875	643.938	EAR160x	643.938			AGAT_LME2	Glycerophospholipid Metabolism	859.688	786.812
EAR80x	635.875	643.938	EAR161x	643.938			ASYN_LME	Glycerophospholipid metabolism	1920.38	3755.31
EGMEACPR	635.875	643.938	EAR180x	643.938			CDGGGPP3	Glycerophospholipid metabolism	11713.1	11089.6
ENO	25197.1	26713.1	EAR181x	643.938			CFAS_181	Glycerophospholipid Metabolism	2859.25	1557.69
EPMEACPR	635.875	643.938	EAR181x2	643.938			CLPNS_LME	Glycerophospholipid Metabolism	4566.19	4472.5
EPMGH	1235.31	2431.81	EAR40x	643.938			G3PD1	Glycerophospholipid metabolism	10472.7	11990.1
F1ATPASE	4192.56	5259.56	EAR60x	643.938			G3PD2	Glycerophospholipid metabolism	10472.7	11990.1
FA100ACPHi	770.75	544.062	EAR80x	643.938			GAT1_LME1	Glycerophospholipid Metabolism	2476.5	2660.88
FA120ACPHi	770.75	544.062	EGMEACPR	643.938			GAT1_LME2	Glycerophospholipid Metabolism	2476.5	2660.88
FA140ACPHi	770.75	544.062	ENO	26713.1			GPDDA1	Glycerophospholipid metabolism	1181.5	864.188
FA141ACPHi	770.75	544.062	EPMEACPR	643.938			LPGSA_LME	Glycerophospholipid Metabolism	11713.1	11089.6
FA160ACPHi	770.75	544.062	EPMGH	2431.81			PGPP_LME	Glycerophospholipid metabolism	2828.5	1812.56
FA161ACPHi	770.75	544.062	F1ATPASE	5259.56			PGSA_LME	Glycerophospholipid Metabolism	11713.1	11089.6
FA80ACPHi	770.75	544.062	FA100ACPHi	544.062			4HTHRS	Glycine, serine and threonine metabolism	1979.69	3103.81
FBP	4010.5	3776.75	FA120ACPHi	544.062			CYSTGS	Glycine, serine and threonine metabolism	7057.31	1528.69
FCLT	1899.31	754.312	FA140ACPHi	544.062			GLYOXa	Glycine, serine and threonine metabolism	262	133.75
FFPGL	2114.88	1346.12	FA141ACPHi	544.062			GLYOXb	Glycine, serine and threonine metabolism	262	133.75
FFSD	510.403	36557.4	FA160ACPHi	544.062			HPYRRx	Glycine, serine and threonine metabolism	385.188	365.875
FMETTRS	491.764	465.875	FA161ACPHi	544.062			HSK	Glycine, serine and threonine metabolism	2628	1687.25
FMNAT	145.951	316.875	FA80ACPHi	544.062			MTRPOX	Glycine, serine and threonine metabolism	262	133.75
FOLR2	10745.4	13076.1	FBP	3776.75			PGCD	Glycine, serine and threonine metabolism	2372.81	2384.06
FORt	288.66	199.118	FCLT	754.312			PSERT	Glycine, serine and threonine metabolism	3032.44	2223.12
FRDOr	1319.16	816.25	FFPGL	1346.12			SERD_L	Glycine, serine and threonine metabolism	169.5	247.75
FRTT	2815.56	5817	FFSD	36557.4			THRD	Glycine, serine and threonine metabolism	23638.8	20123.3
FRU6PT	16950.3	52042.6	FMETTRS	465.875			THRS	Glycine, serine and threonine metabolism	1979.69	3103.81
FRUPpts	6122.38	12517.8	FMNAT	316.875			ENO	Glycolysis / Gluconeogenesis	25197.1	26713.1
FRUpts	6122.38	12517.8	FOLR2	13076.1			FBP	Glycolysis / Gluconeogenesis	4010.5	3776.75
FRUt2	217.25	256.688	FORt	199.118			G6PI	Glycolysis / Gluconeogenesis	20881.6	12584.1
FTHFL	2114.88	1346.12	FRD2	2115.19			G6PI2	Glycolysis / Gluconeogenesis	20881.6	12584.1
FUM	10816.2	18544.2	FRDOr	816.25			GLUK	Glycolysis / Gluconeogenesis	22225.3	19634.2
G1PACT	3788.94	2652.5	FRTT	5817			HEX1	Glycolysis / Gluconeogenesis	22225.3	19634.2
G1PTT	501.812	659.931	FRU6PT	52042.6			pdh	Glycolysis / Gluconeogenesis	409.062	923.688
G3PD1	10472.7	11990.1	FRUPpts	12517.8			PDHbr	Glycolysis / Gluconeogenesis	1376.38	2130
G3PD2	10472.7	11990.1	FRUpts	12517.8			PDHcr	Glycolysis / Gluconeogenesis	3601.38	6965.88
G5SD	2173.88	1653.25	FRUt2	256.688			PGGH	Glycolysis / Gluconeogenesis	475.062	634.562
G6PBDH	9373.08	8135.68	FTHFL	1346.12			PGI	Glycolysis / Gluconeogenesis	20881.6	12584.1
G6PDA	257.062	G6PDA	FUM	18544.2			PGK	Glycolysis / Gluconeogenesis	14108	14604.5
G6PDHy	9373.08	8135.68	G1PACT	2652.5			PGM	Glycolysis / Gluconeogenesis	44718.5	43263.5
G6PI	20881.6	12584.1	G1PTT	659.931			PGMT	Glycolysis / Gluconeogenesis	4303.96	4037.5
G6PI2	20881.6	12584.1	G3PD1	11990.1			PGMT_B	Glycolysis / Gluconeogenesis	1225.5	339.125
GALIGH	1235.31	2431.81	G3PD2	11990.1			PYK	Glycolysis / Gluconeogenesis	15494.9	14633.9
GALK	2503.12	2862.44	G5SD	1653.25			TPI	Glycolysis / Gluconeogenesis	1789	2329.81
GALM	2691.81	1902.31	G6PBDH	8135.68			G6PBDH	Heterolactic fermentation	9373.08	8135.68
GALS3	1235.31	2431.81	G6PDHy	8135.68			G6PDHy	Heterolactic fermentation	9373.08	8135.68
GALt4	1113.19	948.812	G6PI	12584.1			GND	Heterolactic fermentation	12963.1	11606.1
GALU	3202.4	1836.91	G6PI2	12584.1			LDH_L	Heterolactic fermentation	519.25	354.438
GARFT	1186.38	1406.88	GALCTTpts	87.75			PGL	Heterolactic fermentation	3576.75	3451.94
GAT1_LME1	2476.5	2660.88	GALIGH	2431.81			PKL	Heterolactic fermentation	20097.6	20005
GAT1_LME2	2476.5	2660.88	GALK	2862.44			PKL2	Heterolactic fermentation	20041.9	20005
GDPDPK	7649.44	6575.06	GALM	1902.31			PTAr	Heterolactic fermentation	7196.75	8919.69
GF6PTA	20151.9	16550.8	GALS3	2431.81			RPE	Heterolactic fermentation	1814.56	1345.69
GFIMDT	3202.4	1836.91	GALt4	948.812			HISTP	Histidine metabolism	869.562	1192.44
GGLGH	1235.31	2431.81	GALU	1836.91			DAGGT_LME2	Lipoteichoic acid biosynthesis	1993.75	2053.94
GHMT	7910.31	3343.25	GARFT	1406.88			LTAS_LME1	Lipoteichoic acid biosynthesis	4124	5176.06
GHMT2	7910.31	3343.25	GAT1_LME1	2660.88			LTAS_LME2	Lipoteichoic acid biosynthesis	4124	5176.06
GLCNt2	14142.2	8345.25	GAT1_LME2	2660.88			ADPDS	Lysine biosynthesis	4711.25	3614.5
GLCt2	12554.4	19687.7	GDPDPK	6575.06			ASAD	Lysine biosynthesis	26605.4	12571.5
GLNabc	11500.9	19074.4	GF6PTA	16550.8			ASPK	Lysine biosynthesis	785.562	858.812
GLNTRAT	2789.81	2813.69	GFIMDT	1836.91			DHDPRx	Lysine biosynthesis	10895.4	4006.44
GLU5K	724.188	309.5	GGLGH	2431.81			DHDPRy	Lysine biosynthesis	10895.4	4006.44
GLUCYS	1305.06	1347.5	GHMT	3343.25			DHDPS	Lysine biosynthesis	1616.62	1213.44
GLUK	22225.3	19634.2	GHMT2	3343.25			HSDx	Lysine biosynthesis	1786.69	1055.44
GLUN	13121.3	20929.8	GLCNt2	8345.25			HSDy	Lysine biosynthesis	1786.69	1055.44
GLUPRT	1636.5	576.312	GLCpts	38388.1			SDPDS	Lysine biosynthesis	782.25	747.5
GLUR	1755.5	2904.38	GLCt2	19687.7			THDPS	Lysine biosynthesis	2219	2115.25
GLUSx	358.75	341.25	GLNabc	19074.4			UAAGDS	Lysine biosynthesis	11468.5	8828.12
GLUSy	358.75	341.25	GLNTRAT	2813.69			FUM	Mixed acid fermentation	10816.2	18544.2
GLUTRS	6742.94	6933.12	GLU5K	309.5			MDH	Mixed acid fermentation	2455.81	2017.56
GLYBTabc	206.875	226.75	GLUCYS	1347.5			PPC	Mixed acid fermentation	26354.4	16792.8
GLYCt2	13902.4	24221.1	GLUK	19634.2			NADK	Nicotinate and nicotinamide metabolism	3280.94	4370.93
GLYOXa	262	133.75	GLUN	20929.8			NADS1	Nicotinate and nicotinamide metabolism	619.875	458.931
GLYOXb	262	133.75	GLUPRT	576.312			NADS2	Nicotinate and nicotinamide metabolism	619.875	458.931
GLYS	3601.38	6965.88	GLUR	2904.38			NAMNPP	Nicotinate and nicotinamide metabolism	592	598.562
GLYS2	3601.38	6965.88	GLUSx	341.25			NMRPH	Nicotinate and nicotinamide metabolism	2493.5	2763.19
GLYTRS	301.812	GLYTRS	GLUSy	341.25			NNAM	Nicotinate and nicotinamide metabolism	322.562	868
GMPR	2128.75	2727.81	GLUTRS	6933.12			NNAT	Nicotinate and nicotinamide metabolism	3752.44	7978.44
GMPS2	3701.88	1873.69	GLYBTabc	226.75			FA100ACPHi	Not in pathways	770.75	544.062
GND	12963.1	11606.1	GLYCt2	24221.1			FA120ACPHi	Not in pathways	770.75	544.062
GNGH	966.062	1287.38	GLYOXa	133.75			FA140ACPHi	Not in pathways	770.75	544.062
GNK	2084	681.625	GLYOXb	133.75			FA141ACPHi	Not in pathways	770.75	544.062
GNNUC	24689.1	9638.24	GLYS	6965.88			FA160ACPHi	Not in pathways	770.75	544.062
GPDDA1	1181.5	864.188	GLYS2	6965.88			FA161ACPHi	Not in pathways	770.75	544.062
GPDDA2	1181.5	864.188	GMPR	2727.81			FA80ACPHi	Not in pathways	770.75	544.062
GRTT	432.188	1385.9	GMPS2	1873.69			A5PISO	Not in pathways	5718.06	3084.19
GTHP	308.625	GTHP	GND	11606.1			AALDH	Not in pathways	19428.1	20922.9
GTHRD	3217.06	3366.94	GNGH	1287.38			ACYP	Not in pathways	841.562	1384.69
GTPCII	131.375	GTPCII	GNK	681.625			ACYP_2	Not in pathways	841.562	1384.69
GTPDPDP	14702.9	12977.3	GNNUC	9638.24			ADPRDP	Not in pathways	3014.56	3334.19
GTPDPK	7649.44	6575.06	GPDDA1	864.188			ALCD19	Not in pathways	44640.4	24350.9
GUAPRT	24132.2	20426.4	GPDDA2	864.188			ALCD2MB	Not in pathways	44640.4	24350.9
H2CO3D	4657.31	H2CO3D	GRTT	1385.9			ASNTRH	Not in pathways	443.5	525.806
H2Otr	18911.6	27674.1	GTHRD	3366.94			ASR	Not in pathways	24545.9	11425.6
HCO3E	4657.31	HCO3E	GTPDPDP	12977.3			AXYLDS	Not in pathways	377.125	619.438
HETZK	484.312	585.75	GTPDPK	6575.06			CCP	Not in pathways	12800.8	16106.8
HEX1	22225.3	19634.2	GUAPRT	20426.4			CYSDES	Not in pathways	1005.62	1529.06
HEX7	16950.3	52042.6	H2Otr	27674.1			CYTBD	Not in pathways	1611.44	2064.62
HIBDkt	1110.31	1277.69	HCO3abc	353.188			DGNSK	Not in pathways	6223.44	5800.44
HISTD	478.938	HISTD	HETZK	585.75			DINSK	Not in pathways	6223.44	5800.44
HISTP	869.562	1192.44	HEX1	19634.2			DPPFOR2	Not in pathways	228.389	365.375
HISTRS	502.75	701.438	HEX7	52042.6			GMPR	Not in pathways	2128.75	2727.81
HMGCOAR	2530.56	5216.75	HIBDkt	1277.69			LEULEULAPc	Not in pathways	1912.31	1258.31
HMGCOAS	95.625	54.125	HISTP	1192.44			MDH2	Not in pathways	258.688	2017.56
HMPK1	4167.21	4732.75	HISTRS	701.438			MI1PP	Not in pathways	4010.5	3776.75
HPYRRx	385.188	365.875	HMGCOAR	5216.75			NADH7	Not in pathways	5169.25	9167.81
HSDx	1786.69	1055.44	HMGCOAS	54.125			NFOR	Not in pathways	3263.75	3943.88
HSDy	1786.69	1055.44	HMPK1	4732.75			NPR	Not in pathways	6740.12	11397.1
HSK	2628	1687.25	HPYRRx	365.875			PEPPPT	Not in pathways	24400.4	38272.2
HSTPT	1480.62	HSTPT	HSDx	1055.44			PYROX	Not in pathways	5518.5	9163.19
HXPRT	24132.2	20426.4	HSDy	1055.44			QRr	Not in pathways	1240.12	1786.94
ICDHy	49.375	31.8125	HSK	1687.25			SELCYSLY2	Not in pathways	1005.62	1529.06
ICHORS	1053.25	1099.69	HSST	479.188			SPMDAT1	Not in pathways	923	901.688
IG3PS	950.75	IG3PS	HSST1	479.188			SPMDAT2	Not in pathways	923	901.688
IGPDH	915.562	IGPDH	HXPRT	20426.4			SQLS	Not in pathways	76.5	79.25
ILETA	1451.12	1181.56	ICDHy	31.8125			UGPGPADGT	Not in pathways	2717.88	2085.38
ILETRS	12073.3	4396	ICHORS	1099.69			F1ATPASE	Oxidative phosphorylation	4192.56	5259.56
IMPC	1864.75	1640	IGPS	95.9375			PPA	Oxidative phosphorylation	4884.44	4097.25
IMPD	2402.06	1710.94	ILETA	1181.56			PPK2	Oxidative phosphorylation	1964.25	3720.88
INSH	24689.1	9638.24	ILETRS	4396			ACPS1	Pantothenate and CoA biosynthesis	1105.38	762.562
IPDDI	1651.69	2819.25	IMPC	1640			DPCOAK	Pantothenate and CoA biosynthesis	1061.75	1194.12
IPMD	125.938	114.25	IMPD	1710.94			DPR	Pantothenate and CoA biosynthesis	3633.31	4534.24
IPPMIa	57.25	54.1875	INSH	9638.24			ILETA	Pantothenate and CoA biosynthesis	1451.12	1181.56
IPPMIb	57.25	54.1875	IPDDI	2819.25			LEUTAi	Pantothenate and CoA biosynthesis	1451.12	1181.56
IPPS	89.875	IPPS	IPMD	114.25			PNCDC	Pantothenate and CoA biosynthesis	7864.89	3840.25
KAS14	5631.71	8229.62	IPPMIa	54.1875			PPCDC	Pantothenate and CoA biosynthesis	2300.25	2186.62
KAS15	5631.71	8229.62	IPPMIb	54.1875			PPNCL	Pantothenate and CoA biosynthesis	2300.25	2186.62
KAS2	5631.71	8229.62	KAS14	8229.62			PPNCL3	Pantothenate and CoA biosynthesis	2300.25	2186.63
KAS7	5631.71	8229.62	KAS15	8229.62			PTPAT	Pantothenate and CoA biosynthesis	880.562	1251.69
KAS8	5631.71	8229.62	KAS2	8229.62			VALTA	Pantothenate and CoA biosynthesis	1451.12	1181.56
LACZ	2732.44	6241.31	KAS7	8229.62			ARAI	Pentose and glucuronate interconversions	333.5	114.5
LCTSt4	2666.05	6689.44	KAS8	8229.62			DGC3D	Pentose and glucuronate interconversions	9721.94	13851.8
LDH_D	15220.1	16357.9	KDOPS	351.812			RBK_D	Pentose and glucuronate interconversions	288.562	276.812
LDH_D2	519.25	16357.9	LACZ	6241.31			RBK_L1	Pentose and glucuronate interconversions	288.562	276.812
LDH_D4	519.25	16357.9	LCTSt4	6689.44			RBP4E	Pentose and glucuronate interconversions	473.562	578.444
LDH_L	519.25	354.438	LDH_D	16357.9			XYLI1	Pentose and glucuronate interconversions	1678.12	1171
LEULEULAPc	1912.31	1258.31	LDH_D2	354.438			XYLI2	Pentose and glucuronate interconversions	1678.12	1171
LEUTAi	1451.12	1181.56	LDH_D4	354.438			XYLK	Pentose and glucuronate interconversions	1988.38	2177.81
LEUTRS	3049.75	3585.69	LDH_L	354.438			GNK	Pentose phosphate pathway	2084	681.625
LPGSA_LME	11713.1	11089.6	LEULEULAPc	1258.31			PRPPS	Pentose phosphate pathway	41174.8	39538
LTAS_LME1	4124	5176.06	LEUTAi	1181.56			RPI	Pentose phosphate pathway	18927.2	15891.8
LTAS_LME2	4124	5176.06	LEUTRS	3585.69			ALAALAD	Peptidoglycan biosynthesis	2251.41	1410.62
LYSt2	1013.94	1244.69	LPGSA_LME	11089.6			DADACBXP	Peptidoglycan biosynthesis	2251.41	1410.62
LYSTRS	17379.3	17712.9	LTAS_LME1	5176.06			PAPPT2	Peptidoglycan biosynthesis	2266.62	2740.31
MALP	1110.94	730.5	LTAS_LME2	5176.06			PAPPT3	Peptidoglycan biosynthesis	2266.62	2740.31
MALt4	3814.81	4373.08	LYSt2	1244.69			PPTGS_LME1	Peptidoglycan biosynthesis	4363.25	4843.62
MALTt2	179.938	198.938	LYSTRS	17712.9			SDADACP1	Peptidoglycan biosynthesis	2458.53	1486.44
MAN6PI	2925.38	3753.19	MALP	730.5			SDADACP2	Peptidoglycan biosynthesis	2458.53	1486.44
MANpts	6122.38	12517.8	MALt4	4373.08			UAAGLS1	Peptidoglycan biosynthesis	2712.75	2388.06
MANTLpts	313.5	901.75	MALTt2	198.938			UAGCVT	Peptidoglycan biosynthesis	32406.2	32070.9
MCOATA	1075.88	1056.56	MAN6PI	3753.19			UAGPT2	Peptidoglycan biosynthesis	3526.81	3798.44
MDH	2455.81	2017.56	MANpts	12517.8			UAGPT3	Peptidoglycan biosynthesis	3526.81	3798.44
MDH2	258.688	2017.56	MANTLpts	901.75			UDCPK	Peptidoglycan biosynthesis	4155.38	3115.94
ME2	258.688	212.25	MCOATA	1056.56			PPTGS_LME2	Peptidoglycan biosynthesis	4363.25	4843.62
MEAMP1(gly-asp)	951.888	1065.88	MDH	2017.56			AMID3	Phenylalanine, tyrosine and tryptophan biosynthesis	322.562	868
MEAMP1(gly-glu)	951.888	1065.88	MDH2	212.25			ANS1	Phenylalanine, tyrosine and tryptophan biosynthesis	1444.62	391.938
MEFPGDH	796.375	MEFPGDH	ME2	212.25			CHORM	Phenylalanine, tyrosine and tryptophan biosynthesis	285.812	622.375
METACH	676.25	805.312	MEAMP1(gly-asp)	1065.88			CHORS	Phenylalanine, tyrosine and tryptophan biosynthesis	3274	3105.31
METAT	1471.31	704.562	MEAMP1(gly-glu)	1065.88			DHQD	Phenylalanine, tyrosine and tryptophan biosynthesis	2473.94	4119.38
METB1	336.812	454.375	METACH	805.312			OP4ENH	Phenylalanine, tyrosine and tryptophan biosynthesis	6044.31	857.812
METB2	336.812	454.375	METAT	704.562			PPND	Phenylalanine, tyrosine and tryptophan biosynthesis	360.188	460.312
METDabc	258	245.75	METB1	454.375			PSCVT	Phenylalanine, tyrosine and tryptophan biosynthesis	1929.75	3485.88
METGL	7057.31	1528.69	METB2	454.375			SHK3D	Phenylalanine, tyrosine and tryptophan biosynthesis	2687.5	3175.75
METS	518.236	683.375	METDabc	245.75			SHK3D2	Phenylalanine, tyrosine and tryptophan biosynthesis	2687.5	3175.75
METSOXR2	7120	5135.31	METGL	1528.69			SHKK	Phenylalanine, tyrosine and tryptophan biosynthesis	285.812	622.375
METTRS	11595.9	5467.19	METS	683.375			TRPTA2	Phenylalanine, tyrosine and tryptophan biosynthesis	1713.44	1817.72
MEVK	1849.06	1744.69	METSOXR2	5135.31			TDPDRE	Polyketide sugar unit biosynthesis	735.188	1024.12
MFPGC	796.375	MFPGC	METTRS	5467.19			TDPGDH	Polyketide sugar unit biosynthesis	196.069	192.667
MFPGR	69.3125	MFPGR	MEVK	1744.69			FCLT	Porphyrin and chlorophyll metabolism	1899.31	754.312
MFPGR2	69.3125	MFPGR2	Mgt	2810.25			UPPDC1	Porphyrin and chlorophyll metabolism	109.812	109.125
Mgt	2844	2810.25	MI1PP	3776.75			UPPDC2	Porphyrin and chlorophyll metabolism	109.812	109.125
MI1PP	4010.5	3776.75	MMDH1	54.1875			MME	Propanoate metabolism	11146.6	8516.81
MMDH1	57.25	54.1875	MMDH2	54.1875			PPAKr	Propanoate metabolism	11514.5	10585.9
MMDH2	57.25	54.1875	MME	8516.81			PTA2	Propanoate metabolism	7196.75	8919.69
MME	11146.6	8516.81	MMNOR	114.25			ACKr	Purine and pyrimidine metabolism	11514.5	10585.9	0.919353
MMNOR	125.938	114.25	Mnabc	700.539			ADA	Purine and pyrimidine metabolism	1774.69	574.75	0.32386
Mnabc	535.562	700.539	MNTLD	8374.38			ADD	Purine and pyrimidine metabolism	1414.12	2060	1.45673
MNTLD	10918.8	8374.38	Moabc	531.062			ADK1	Purine and pyrimidine metabolism	27185.9	26095.3	0.959885
Moabc	324.812	531.062	MTAN	1523.16			ADK2	Purine and pyrimidine metabolism	27185.9	26095.3	0.959885
MTAN	2417.69	1523.16	MTHPTGHMr	683.375			ADNUC	Purine and pyrimidine metabolism	24689.1	9638.24	0.390385
MTHFC	796.375	MTHFC	MTRPOX	133.75			ADPT	Purine and pyrimidine metabolism	2695.75	4318.88	1.60211
MTHFD	796.375	MTHFD	MUCCY-kt	969			ADSL1	Purine and pyrimidine metabolism	2177.31	969	0.445044
MTHFD2i	796.375	MTHFD2i	MVNOR	5216.75			ADSL2	Purine and pyrimidine metabolism	2177.31	969	0.445044
MTHFR2	69.3125	MTHFR2	NADH7	9167.81			ADSS	Purine and pyrimidine metabolism	10522.6	6748.56	0.641342
MTHFR3	69.3125	MTHFR3	NADK	4370.93			AIRC2	Purine and pyrimidine metabolism	419.25	64.875	0.154741
MTHPTGHMr	518.236	683.375	NADS1	458.931			AIRCr	Purine and pyrimidine metabolism	419.25	64.875	0.154741
MTLNHFR	69.3125	MTLNHFR	NADS2	458.931			atpm	Purine and pyrimidine metabolism	6328.06	8693.38	1.37378
MTRPOX	262	133.75	NAMNPP	598.562			CBPS	Purine and pyrimidine metabolism	2459.25	9544.81	3.88119
MUCCY-kt	2177.31	969	NAt3	1276.56			CBPS2	Purine and pyrimidine metabolism	2459.25	9544.81	3.88119
MVNOR	2530.56	5216.75	NDPK1	11196.2			CTPS2	Purine and pyrimidine metabolism	6960.19	9511.25	1.36652
NADH7	5169.25	9167.81	NDPK10	11196.2			CYTD	Purine and pyrimidine metabolism	9399.62	7406.25	0.78793
NADK	3280.94	4370.93	NDPK2	11196.2			CYTD2	Purine and pyrimidine metabolism	9399.62	7406.25	0.787931
NADS1	619.875	458.931	NDPK3	11196.2			CYTK1	Purine and pyrimidine metabolism	3834.19	3272.38	0.853473
NADS2	619.875	458.931	NDPK4	11196.2			CYTK2	Purine and pyrimidine metabolism	3834.19	3272.38	0.853473
NAMNPP	592	598.562	NDPK5	11196.2			DADA	Purine and pyrimidine metabolism	1774.69	574.75	0.32386
NAt3	1104.44	1276.56	NDPK6	11196.2			DCMPDA2	Purine and pyrimidine metabolism	1619.38	2166.52	1.33787
NDPK1	13572.5	11196.2	NDPK7	11196.2			DGK1	Purine and pyrimidine metabolism	15229.6	11509.3	0.755722
NDPK10	13572.5	11196.2	NDPK8	11196.2			DHORTS	Purine and pyrimidine metabolism	1388.94	7698	5.54237
NDPK2	13572.5	11196.2	NDPK9	11196.2			DTMPK	Purine and pyrimidine metabolism	4722.06	5164.31	1.09366
NDPK3	13572.5	11196.2	NFOR	3943.88			DURIK1	Purine and pyrimidine metabolism	3030.7	3647.25	1.20343
NDPK4	13572.5	11196.2	NH4t2	14188.2			DUTPDP	Purine and pyrimidine metabolism	786.562	492.562	0.626222
NDPK5	13572.5	11196.2	Niabc	1543.19			FRDOr	Purine and pyrimidine metabolism	1319.16	816.25	0.618765
NDPK6	13572.5	11196.2	NMNt	6360.44			GDPDPK	Purine and pyrimidine metabolism	7649.44	6575.06	0.859548
NDPK7	13572.5	11196.2	NMRPH	2763.19			GLUPRT	Purine and pyrimidine metabolism	1636.5	576.312	0.352162
NDPK8	13572.5	11196.2	NNAM	868			GMPS2	Purine and pyrimidine metabolism	3701.88	1873.69	0.506146
NDPK9	13572.5	11196.2	NNAT	7978.44			GNNUC	Purine and pyrimidine metabolism	24689.1	9638.24	0.390385
NFOR	3263.75	3943.88	NO3abc	353.188			GTPDPDP	Purine and pyrimidine metabolism	14702.9	12977.3	0.882634
NH4t2	13712.1	14188.2	NO3t	199.118			GTPDPK	Purine and pyrimidine metabolism	7649.44	6575.06	0.859548
Niabc	2173.12	1543.19	NOX1	11397.1			GUAPRT	Purine and pyrimidine metabolism	24132.2	20426.4	0.84644
Nit2	2649.24	Nit2	NPHS	5235.94			HXPRT	Purine and pyrimidine metabolism	24132.2	20426.4	0.84644
NMNt	9309.56	6360.44	NPR	11397.1			IMPC	Purine and pyrimidine metabolism	1864.75	1640	0.879474
NMRPH	2493.5	2763.19	NRNRH	9638.24			IMPD	Purine and pyrimidine metabolism	2402.06	1710.94	0.712279
NNAM	322.562	868	NTD1	2763.19			INSH	Purine and pyrimidine metabolism	24689.1	9638.24	0.390385
NNAT	3752.44	7978.44	NTD10	2763.19			NDPK1	Purine and pyrimidine metabolism	13572.5	11196.2	0.824923
NO3t	288.66	199.118	NTD11	2763.19			NDPK10	Purine and pyrimidine metabolism	13572.5	11196.2	0.824923
NOX1	6740.12	11397.1	NTD2	2763.19			NDPK2	Purine and pyrimidine metabolism	13572.5	11196.2	0.824923
NPHS	5007.69	5235.94	NTD3	2763.19			NDPK3	Purine and pyrimidine metabolism	13572.5	11196.2	0.824923
NPR	6740.12	11397.1	NTD4	2763.19			NDPK4	Purine and pyrimidine metabolism	13572.5	11196.2	0.824923
NRNRH	24689.1	9638.24	NTD5	2763.19			NDPK5	Purine and pyrimidine metabolism	13572.5	11196.2	0.824923
NTD1	2493.5	2763.19	NTD6	2763.19			NDPK6	Purine and pyrimidine metabolism	13572.5	11196.2	0.824923
NTD10	2493.5	2763.19	NTD7	2763.19			NDPK7	Purine and pyrimidine metabolism	13572.5	11196.2	0.824923
NTD11	2493.5	2763.19	NTD8	2763.19			NDPK8	Purine and pyrimidine metabolism	13572.5	11196.2	0.824923
NTD2	2493.5	2763.19	NTD9	2763.19			NDPK9	Purine and pyrimidine metabolism	13572.5	11196.2	0.824923
NTD3	2493.5	2763.19	NTP10	8693.38			NRNRH	Purine and pyrimidine metabolism	24689.1	9638.24	0.390385
NTD4	2493.5	2763.19	NTP11	8693.38			NTD1	Purine and pyrimidine metabolism	2493.5	2763.19	1.10816
NTD5	2493.5	2763.19	NTP3	29956.9			NTD10	Purine and pyrimidine metabolism	2493.5	2763.19	1.10816
NTD6	2493.5	2763.19	NTP5	8693.38			NTD11	Purine and pyrimidine metabolism	2493.5	2763.19	1.10816
NTD7	2493.5	2763.19	NTPP10	1661.38			NTD2	Purine and pyrimidine metabolism	2493.5	2763.19	1.10816
NTD8	2493.5	2763.19	NTPP2	1661.38			NTD3	Purine and pyrimidine metabolism	2493.5	2763.19	1.10816
NTD9	2493.5	2763.19	NTPP4	1661.38			NTD4	Purine and pyrimidine metabolism	2493.5	2763.19	1.10816
NTP10	6328.06	8693.38	NTPP8	1661.38			NTD5	Purine and pyrimidine metabolism	2493.5	2763.19	1.10816
NTP11	6328.06	8693.38	OAADC	34.6875			NTD6	Purine and pyrimidine metabolism	2493.5	2763.19	1.10816
NTP3	45772.6	29956.9	OASTSCET	805.312			NTD7	Purine and pyrimidine metabolism	2493.5	2763.19	1.10816
NTP5	6328.06	8693.38	OCTDPS	1385.9			NTD8	Purine and pyrimidine metabolism	2493.5	2763.19	1.10816
NTPP10	1775	1661.38	OGMEACPD	61.9375			NTD9	Purine and pyrimidine metabolism	2493.5	2763.19	1.10816
NTPP2	1775	1661.38	OGMEACPR	9317.06			NTP10	Purine and pyrimidine metabolism	6328.06	8693.38	1.37378
NTPP4	1775	1661.38	OGMEACPS	1306.31			NTP11	Purine and pyrimidine metabolism	6328.06	8693.38	1.37378
NTPP8	1775	1661.38	OHPBAT	2223.12			NTP3	Purine and pyrimidine metabolism	45772.6	29956.9	0.654472
O16G1lu	181.188	O16G1lu	OMCDC	114.25			NTP5	Purine and pyrimidine metabolism	6328.06	8693.38	1.37378
O16G2lu	181.188	O16G2lu	OP4ENH	857.812			NTPP10	Purine and pyrimidine metabolism	1775	1661.38	0.935986
OAADC	45.625	34.6875	OPMEACPD	61.9375			NTPP2	Purine and pyrimidine metabolism	1775	1661.38	0.935986
OASTSCET	676.25	805.312	OPMEACPR	9317.06			NTPP4	Purine and pyrimidine metabolism	1775	1661.38	0.935986
OCTDPS	432.188	1385.9	OPMEACPS	1306.31			NTPP8	Purine and pyrimidine metabolism	1775	1661.38	0.935986
OGMEACPD	101.688	61.9375	ORNTAC	619.188			PPGPPDP	Purine and pyrimidine metabolism	7649.44	6575.06	0.859548
OGMEACPR	6051.5	9317.06	P5CR	1714.19			PRAGS	Purine and pyrimidine metabolism	3950.06	1071.94	0.271372
OGMEACPS	1018.19	1306.31	P5CRx	1714.19			PRAIS	Purine and pyrimidine metabolism	3899.31	1270.39	0.325799
OHPBAT	3032.44	2223.12	PAPA_LME	3776.75			PRASCS	Purine and pyrimidine metabolism	779.625	261.257	0.335106
OMCDC	125.938	114.25	PAPPT2	2740.31			PRFGS	Purine and pyrimidine metabolism	4830.12	1301.5	0.269455
OMPDC	1198.31	OMPDC	PAPPT3	2740.31			RNDR1	Purine and pyrimidine metabolism	5184.94	2452.38	0.472981
OP4ENH	6044.31	857.812	pdh	923.688			RNDR2	Purine and pyrimidine metabolism	5184.94	2452.38	0.472981
OPMEACPD	101.688	61.9375	PDHa	923.688			RNDR3	Purine and pyrimidine metabolism	5184.94	2452.38	0.472981
OPMEACPR	6051.5	9317.06	PDHbr	2130			RNDR4	Purine and pyrimidine metabolism	5184.94	2452.38	0.472981
OPMEACPS	1018.19	1306.31	PDHcr	6965.88			RNTR1	Purine and pyrimidine metabolism	8890.94	9822.25	1.10475
ORNTAC	402.694	619.188	PDX5PO	5803.94			RNTR2	Purine and pyrimidine metabolism	8890.94	9822.25	1.10475
ORPT	1750.5	ORPT	PEPPPT	38272.2			RNTR3	Purine and pyrimidine metabolism	8890.94	9822.25	1.10475
P5CR	3813.12	1714.19	PGAMT	5637.94			RNTR4	Purine and pyrimidine metabolism	8890.94	9822.25	1.10475
P5CRx	3813.12	1714.19	PGCD	2384.06			TMDK1	Purine and pyrimidine metabolism	3030.7	3647.25	1.20343
PAPA_LME	4010.5	3776.75	PGGH	634.562			TMDK2	Purine and pyrimidine metabolism	3030.7	3647.25	1.20343
PAPPT2	2266.62	2740.31	PGI	12584.1			TMDS	Purine and pyrimidine metabolism	3166.06	1408.31	0.444815
PAPPT3	2266.62	2740.31	PGK	14604.5			UMPK	Purine and pyrimidine metabolism	3458.31	1768.94	0.511503
pdh	409.062	923.688	PGL	3451.94			UPPRT	Purine and pyrimidine metabolism	14007.4	11307.5	0.807254
PDHa	409.062	923.688	PGM	43263.5			URIDK2	Purine and pyrimidine metabolism	4722.06	5164.31	1.09366
PDHbr	1376.38	2130	PGMT	4037.5			XPPT	Purine and pyrimidine metabolism	2701	2758.31	1.02122
PDHcr	3601.38	6965.88	PGMT_B	339.125			XTSNH	Purine and pyrimidine metabolism	24689.1	9638.24	0.390385
PDX5PO	5759.12	5803.94	PGPP_LME	1812.56			ACALD	Pyruvate metabolism	41843.5	19426.9
PEPPPT	24400.4	38272.2	PGSA_LME	11089.6			ALCD2x	Pyruvate metabolism	44640.4	24350.9
PGAMT	6710.12	5637.94	PHETA	1817.72			LDH_D	Pyruvate metabolism	15220.1	16357.9
PGCD	2372.81	2384.06	PHETA2	1817.72			LDH_D2	Pyruvate metabolism	519.25	354.438
PGGH	475.062	634.562	PHETA3	1817.72			LDH_D4	Pyruvate metabolism	519.25	354.438
PGI	20881.6	12584.1	PHETA4	1817.72			ME2	Pyruvate metabolism	258.688	212.25
PGK	14108	14604.5	PHETRS	790.625			OAADC	Pyruvate metabolism	45.625	34.6875
PGL	3576.75	3451.94	Piabc	659.812			PDHa	Pyruvate metabolism	409.062	923.688
PGM	44718.5	43263.5	PKL	20005			APRAUR	Riboflavin metabolism	167	242.312
PGMT	4303.96	4037.5	PKL2	19734.9			DHPPDA	Riboflavin metabolism	167	242.312
PGMT_B	1225.5	339.125	PMDPHT	3054.19			FMNAT	Riboflavin metabolism	145.951	316.875
PGPP_LME	2828.5	1812.56	PMEVK	978.188			PMDPHT	Riboflavin metabolism	5185.06	3054.19
PGSA_LME	11713.1	11089.6	PMPK	12421.1			RBFK	Riboflavin metabolism	145.951	316.875
PHETA	1713.44	1817.72	PNCDC	3840.25			RBFSb	Riboflavin metabolism	93.25	315.188
PHETA2	1713.44	1817.72	PPA	4097.25			AMY1	Starch and sucrose metabolism	4006.81	4565.38
PHETA3	1713.44	1817.72	PPAKr	10585.9			CBGH	Starch and sucrose metabolism	966.062	1287.38
PHETA4	1713.44	1817.72	PPC	16792.8			DG1EP	Starch and sucrose metabolism	2691.81	1902.31
PHETRS	430.312	790.625	PPCDC	2186.62			FFSD	Starch and sucrose metabolism	510.403	36557.4
Piabc	552.125	659.812	PPGPPDP	6575.06			GNGH	Starch and sucrose metabolism	966.062	1287.38
PKL	20097.6	20005	PPK2	3720.88			MALP	Starch and sucrose metabolism	1110.94	730.5
PKL2	20041.9	20005	PPNCL	2186.62			RAFH	Starch and sucrose metabolism	510.403	36557.4
PMDPHT	5185.06	3054.19	PPNCL3	2186.62			SADGADGT	Starch and sucrose metabolism	1725.1	1885.87
PMEVK	564.819	978.188	PPND	460.312			SUCR	Starch and sucrose metabolism	510.403	36557.4
PMPK	14216.9	12421.1	PPTGS_LME1	4843.62			SUCRpts	Starch and sucrose metabolism	480.528	44014.1
PNCDC	7864.89	3840.25	PPTGS_LME2	4843.62			SUPPSE	Starch and sucrose metabolism	200.861	287.299
PPA	4884.44	4097.25	PRAGS	1071.94			TRE6PH	Starch and sucrose metabolism	4532.5	4913.06
PPAKr	11514.5	10585.9	PRAI	494.729			DMATT	Terpenoid backbone biosynthesis	432.188	1385.9
PPC	26354.4	16792.8	PRAIS	1270.39			DPMVD	Terpenoid backbone biosynthesis	2957.56	4012.88
PPCDC	2300.25	2186.62	PRASCS	261.257			FRTT	Terpenoid backbone biosynthesis	2815.56	5817
PPGPPDP	7649.44	6575.06	PRFGS	1301.5			GRTT	Terpenoid backbone biosynthesis	432.188	1385.9
PPK2	1964.25	3720.88	PROabc	843.312			HMGCOAR	Terpenoid backbone biosynthesis	2530.56	5216.75
PPNCL	2300.25	2186.62	PROTRS	4581.56			HMGCOAS	Terpenoid backbone biosynthesis	95.625	54.125
PPNCL3	2300.25	2186.63	PRPPS	39538			IPDDI	Terpenoid backbone biosynthesis	1651.69	2819.25
PPND	360.188	460.312	PSCVT	3485.88			MEVK	Terpenoid backbone biosynthesis	1849.06	1744.69
PPTGS_LME1	4363.25	4843.62	PSERT	2223.12			MVNOR	Terpenoid backbone biosynthesis	2530.56	5216.75
PPTGS_LME2	4363.25	4843.62	PTA2	8919.69			OCTDPS	Terpenoid backbone biosynthesis	432.188	1385.9
PRAGS	3950.06	1071.94	PTAr	8919.69			PMEVK	Terpenoid backbone biosynthesis	564.819	978.188
PRAIS	3899.31	1270.39	PTPAT	1251.69			UDCPDPS	Terpenoid backbone biosynthesis	520.206	1082.22
PRAMPC	1276.19	PRAMPC	PTRCabc	608.994			G1PTT	Thiamine metabolism	501.812	659.931
PRASCS	779.625	261.257	PYDAMK	7260.19			HETZK	Thiamine metabolism	484.312	585.75
PRATPP	630	PRATPP	PYDXK	7260.19			HMPK1	Thiamine metabolism	4167.21	4732.75
PRFGS	4830.12	1301.5	PYDXNK	7260.19			PMPK	Thiamine metabolism	14216.9	12421.1
PRMICI	869.906	PRMICI	PYK	14633.9			TDP	Thiamine metabolism	6328.06	8693.38
PROabc	353.125	843.312	PYK2	14633.9			THISADT	Thiamine metabolism	230.938	215.903
PROTRS	3214.62	4581.56	PYK3	14633.9			THIZS	Thiamine metabolism	200.438	348.438
PRPPS	41174.8	39538	PYK4	14633.9			TMDPK	Thiamine metabolism	8835.88	7191.5
PSCVT	1929.75	3485.88	PYK5	14633.9			TMPPP	Thiamine metabolism	453	288.25
PSERT	3032.44	2223.12	PYK6	14633.9			4ABUTt2	Transport reactions	1241.06	983.812
PTA2	7196.75	8919.69	PYK7	14633.9			ACGAMpts	Transport reactions	9862.19	16894.9
PTAr	7196.75	8919.69	PYROX	9163.19			ASCBt2	Transport reactions	9396.25	4520.58
PTHPS	137.062	PTHPS	QRr	1786.94			CELBpts	Transport reactions	9915.69	21308.2
PTPAT	880.562	1251.69	RAFGH	2431.81			Clt	Transport reactions	936.312	1160.75
PYDAMK	9598.06	7260.19	RAFH	36557.4			Coabc	Transport reactions	3991	7991.44
PYDXK	9598.06	7260.19	RBFK	316.875			Cot	Transport reactions	2844	2810.25
PYDXNK	9598.06	7260.19	RBFSb	315.188			CYANTt	Transport reactions	1329.06	1377.75
PYK	15494.9	14633.9	RBK_D	276.812			FORt	Transport reactions	288.66	199.118
PYK2	15494.9	14633.9	RBK_L1	276.812			FRUPpts	Transport reactions	6122.38	12517.8
PYK3	15494.9	14633.9	RBP4E	578.444			FRUt2	Transport reactions	217.25	256.688
PYK4	15494.9	14633.9	RIBabc	2069.75			GALt4	Transport reactions	1113.19	948.812
PYK5	15494.9	14633.9	RNDR1	2452.38			GLCNt2	Transport reactions	14142.2	8345.25
PYK6	15494.9	14633.9	RNDR2	2452.38			GLCt2	Transport reactions	12554.4	19687.7
PYK7	15494.9	14633.9	RNDR3	2452.38			GLNabc	Transport reactions	11500.9	19074.4
PYROX	5518.5	9163.19	RNDR4	2452.38			GLYBTabc	Transport reactions	206.875	226.75
QRr	1240.12	1786.94	RNTR1	9822.25			GLYCt2	Transport reactions	13902.4	24221.1
RAFGH	1235.31	2431.81	RNTR2	9822.25			H2Otr	Transport reactions	18911.6	27674.1
RAFH	510.403	36557.4	RNTR3	9822.25			LCTSt4	Transport reactions	2666.05	6689.44
RBFK	145.951	316.875	RNTR4	9822.25			LYSt2	Transport reactions	1013.94	1244.69
RBFSa	68.3125	RBFSa	RPE	1345.69			MALt4	Transport reactions	3814.81	4373.08
RBFSb	93.25	315.188	RPI	15891.8			MALTt2	Transport reactions	179.938	198.938
RBK	14260.5	RBK	SADGADGT	1885.87			MANpts	Transport reactions	6122.38	12517.8
RBK_D	288.562	276.812	SDADACP1	1486.44			MANTLpts	Transport reactions	313.5	901.75
RBK_L1	288.562	276.812	SDADACP2	1486.44			METDabc	Transport reactions	258	245.75
RBP4E	473.562	578.444	SDPDS	747.5			Mgt	Transport reactions	2844	2810.25
RNDR1	5184.94	2452.38	SEAL	247.75			Mnabc	Transport reactions	535.562	700.539
RNDR2	5184.94	2452.38	SELCYSLY2	1529.06			Moabc	Transport reactions	324.812	531.062
RNDR3	5184.94	2452.38	SERAT	630.312			NAt3	Transport reactions	1104.44	1276.56
RNDR4	5184.94	2452.38	SERD_L	247.75			NH4t2	Transport reactions	13712.1	14188.2
RNTR1	8890.94	9822.25	SERTRS	3203.31			Niabc	Transport reactions	2173.12	1543.19
RNTR2	8890.94	9822.25	SERTRS2	3203.31			NMNt	Transport reactions	9309.56	6360.44
RNTR3	8890.94	9822.25	SHCHCS	208.75			NO3t	Transport reactions	288.66	199.118
RNTR4	8890.94	9822.25	SHCHCS2	881.938			Piabc	Transport reactions	552.125	659.812
RPE	1814.56	1345.69	SHK3D	3175.75			PROabc	Transport reactions	353.125	843.312
RPI	18927.2	15891.8	SHK3D2	3175.75			STACHabc	Transport reactions	206.875	226.75
SADGADGT	1725.1	1885.87	SHKK	622.375			THRt	Transport reactions	1541.88	1586.38
SDADACP1	2458.53	1486.44	SHSL1	454.375			URAt2	Transport reactions	13407.6	8884.52
SDADACP2	2458.53	1486.44	SHSL2	454.375			XANt2	Transport reactions	13407.6	8884.52
SDPDS	782.25	747.5	SHSL4	454.375			XYLSDt4	Transport reactions	1383.31	1149.62
SDPTA	36.25	SDPTA	SPMDabc	608.994			XYLt2	Transport reactions	1490.75	1689
SEAL	169.5	247.75	SPMDAT1	901.688			ZnAabc	Transport reactions	535.562	700.539
SELCYSLY2	1005.62	1529.06	SPMDAT2	901.688			Znt	Transport reactions	2355.12	2103.25
SERAT	4901.19	630.312	SQLS	79.25			AMMQT8_2	Ubiquinone and other terpenoid-quinone biosynthesis	7492.69	5960
SERD_L	169.5	247.75	SSALx	6073.81			DHNAOT	Ubiquinone and other terpenoid-quinone biosynthesis	636.438	480.438
SERTRS	5875	3203.31	SSALy	6073.81			ICHORS	Ubiquinone and other terpenoid-quinone biosynthesis	1053.25	1099.69
SERTRS2	5875	3203.31	STACHabc	226.75			NPHS	Ubiquinone and other terpenoid-quinone biosynthesis	5007.69	5235.94
SHCHCS	231.5	208.75	SUCBZL	1270.69			SHCHCS	Ubiquinone and other terpenoid-quinone biosynthesis	231.5	208.75
SHCHCS2	834.312	208.752	SUCBZS	667.688			SHCHCS2	Ubiquinone and other terpenoid-quinone biosynthesis	834.312	208.752
SHK3D	2687.5	3175.75	SUCR	36557.4			SUCBZL	Ubiquinone and other terpenoid-quinone biosynthesis	1464.31	1270.69
SHK3D2	2687.5	3175.75	SUCRpts	44014.1			SUCBZS	Ubiquinone and other terpenoid-quinone biosynthesis	473.625	667.688
SHKK	285.812	622.375	SUPPSE	287.299			IPMD	Valine, leucine and isoleucine biosynthesis	125.938	114.25
SHSL1	336.812	454.375	TDP	8693.38			IPPMIb	Valine, leucine and isoleucine biosynthesis	57.25	54.1875
SHSL2	336.812	454.375	TDPDRE	1024.12			MMNOR	Valine, leucine and isoleucine biosynthesis	125.938	114.25
SHSL4	336.812	454.375	TDPDRR	246.75			OMCDC	Valine, leucine and isoleucine biosynthesis	125.938	114.25
SPMDAT1	923	901.688	TDPGDH	192.667			3AIBT	Valine, leucine and isoleucine degradation	680.312	848.688
SPMDAT2	923	901.688	THDPS	2115.25			3MOBDC	Valine, leucine and isoleucine degradation	53.625	19.5
SQLS	76.5	79.25	THFGLUS	2864.22			3MOPDC	Valine, leucine and isoleucine degradation	53.625	19.5
SSALx	8116.81	6073.81	THISADT	215.903			ALCDIB	Valine, leucine and isoleucine degradation	44640.4	24350.9
SSALy	8116.81	6073.81	THIZS	348.438			HIBDkt	Valine, leucine and isoleucine degradation	1110.31	1277.69
STACHabc	206.875	226.75	THRD	20123.3			IPPMIa	Valine, leucine and isoleucine degradation	57.25	54.1875
SUCBZL	1464.31	1270.69	THRS	3103.81			MMDH1	Valine, leucine and isoleucine degradation	57.25	54.1875
SUCBZS	473.625	667.688	THRt	1586.38			MMDH2	Valine, leucine and isoleucine degradation	57.25	54.1875
SUCR	510.403	36557.4	THRTRS	2026.38			OHPBAT	Vitamin B6 metabolism	3032.44	2223.12
SUCRpts	480.528	44014.1	TKT1	157.438			PDX5PO	Vitamin B6 metabolism	5759.12	5803.94
SUPPSE	200.861	287.299	TKT2	157.438			PYDAMK	Vitamin B6 metabolism	9598.06	7260.19
TDP	6328.06	8693.38	TMDK1	3647.25			PYDXK	Vitamin B6 metabolism	9598.06	7260.19
TDPDRE	735.188	1024.12	TMDK2	3647.25			PYDXNK	Vitamin B6 metabolism	9598.06	7260.19
TDPGDH	196.069	192.667	TMDPK	7191.5
THDPS	2219	2115.25	TMDS	1408.31
THFGLUS	4029.38	2864.22	TMN	818.75
THISADT	230.938	215.903	TMPPP	288.25
THIZS	200.438	348.438	TPI	2329.81
THRD	23638.8	20123.3	TRDR	2386.76
THRS	1979.69	3103.81	TRE6PH	4913.06
THRt	1541.88	1586.38	TRPAS1	1528.69
THRTRS	4310.06	2026.38	TRPS2	345
TMDK1	3030.7	3647.25	TRPS3	345
TMDK2	3030.7	3647.25	TRPTA	1817.72
TMDPK	8835.88	7191.5	TRPTA2	1817.72
TMDS	3166.06	1408.31	TRPTA3	1817.72
TMPPP	453	288.25	TRPTRS	3167.31
TPI	1789	2329.81	TYRTA	1817.72
TRE6PH	4532.5	4913.06	TYRTA2	1817.72
TREpts	231.5	TREpts	TYRTA3	1817.72
TRPAS1	7057.31	1528.69	TYRTA4	1817.72
TRPTA	1713.44	1817.72	TYRTA5	1817.72
TRPTA2	1713.44	1817.72	UAAGDS	8828.12
TRPTA3	1713.44	1817.72	UAAGLS1	2388.06
TRPTRS	3332.44	3167.31	UAG2E	13909.4
TYRTA	1713.44	1817.72	UAGCVT	32070.9
TYRTA2	1713.44	1817.72	UAGDP	2652.5
TYRTA3	1713.44	1817.72	UAGPT2	3798.44
TYRTA4	1713.44	1817.72	UAGPT3	3798.44
TYRTA5	1713.44	1817.72	UAMAGS	1201.31
TYRTRS	194.812	TYRTRS	UAMAS	2262.38
UAAGDS	11468.5	8828.12	UAPGR	3157.12
UAAGLS1	2712.75	2388.06	UDCPDPS	1082.22
UAG2E	14674.4	13909.4	UDCPK	3115.94
UAGCVT	32406.2	32070.9	UDPG4E	13909.4
UAGDP	3788.94	2652.5	UDPGALM	3351.25
UAGPT2	3526.81	3798.44	UGLT	2371.62
UAGPT3	3526.81	3798.44	UGPGPADGT	2085.38
UAMAGS	960	1201.31	UMPK	1768.94
UAMAS	2091.12	2262.38	UPPDC1	109.125
UAPGR	2655.62	3157.12	UPPDC2	109.125
UDCPDPS	520.206	1082.22	UPPRT	11307.5
UDCPK	4155.38	3115.94	URAt2	8884.52
UDPG4E	14674.4	13909.4	URIDK2	5164.31
UDPGALM	2751.75	3351.25	VALTA	1181.56
UGLDDS1	4759.44	UGLDDS1	VALTRS	2243.88
UGLDDS2	4759.44	UGLDDS2	X5P3E	161.75
UGLT	1503.44	2371.62	XANt2	8884.52
UGPGPADGT	2717.88	2085.38	XPPT	2758.31
UMPK	3458.31	1768.94	XTSNH	9638.24
UPPDC1	109.812	109.125	XYLabc	1739.69
UPPDC2	109.812	109.125	XYLI1	1171
UPPRT	14007.4	11307.5	XYLI2	1171
URAt2	13407.6	8884.52	XYLK	2177.81
URIDK2	4722.06	5164.31	XYLSDt4	1149.62
VALTA	1451.12	1181.56	XYLt2	1689
VALTRS	5469	2243.88	XYLXYLc	544.188
XANt2	13407.6	8884.52	ZnAabc	700.539
XPPT	2701	2758.31	Znt	2103.25
XTSNH	24689.1	9638.24
XYLI1	1678.12	1171
XYLI2	1678.12	1171
XYLK	1988.38	2177.81
XYLSDt4	1383.31	1149.62
XYLt2	1490.75	1689
XYLXYLc	386.312	544.188
ZnAabc	535.562	700.539
Znt	2355.12	2103.25

[truncated: 1 more sheets: S-10]
